# Supplementary material for: PeHVA22 gene family in passion fruit (Passiflora edulis): initial characterization and expression profiling diversity
Source: Front Plant Sci. 2024 Jan 19;14:1279001. doi: 10.3389/fpls.2023.1279001 (PMC10835403; doi:10.3389/fpls.2023.1279001)
Supplement: Supplementary file 1 [file Table_1.xlsx]

## Sheet: Sheet1
Supplementary Table 1. HVA22 protein sequences used to construct the maximum likelihood (ML) phylogenetic tree
>HvHVA22b
MSVELLTKFLTVLFGYAMPALECFKAIEQRTGRTDQLRFWCQYWIILVILVIFDEIAGALISRIPMYYEVKLAFLVYLWYPQTRGSDIVYENFVRPLVMQYEPNIEERLRYLRANAGDLIVFYLKNFTDRGYELFLRVLDFAQLQASTGSRTRRFFSFRGDRTERPSFVDDDYVHGSDRRSAARQRRPRGGDY
>HvHVA22a
MAALLAPAISGEVGLRLLLAPLSSNVVVRTASCAVGIGLPVYSTYRAIEKKDQDEKERLLLYWAAYGSFSIVESFADKLVSSVPLYYHAKFAVLIWLQFPSNGGSKHVYRRYLRPFFRKHQAKIDRILNILSKELTKFVSNHEDEIRFVENMAIRGATTASYIVNGLDQPGQSEEVSVTEDPNSTPTEEPDTPRS
>HvHVA22c
MGVVGALARHLDSLVGPGIMLLYPLYASMRAIESPSSLDDQQWLTYWVLYSLITLFELSCWKALQWLPLWPYMKLLFCCWLVLPIFNGAAYIYETHVRRYFKIGQYVSPGYSERQRKVLQMMSLDARKSVERFIETHGPGALEKIIQAEQEAKRA
>HvHVA22g
SAPSRSSSTFSFRVAVSSGAGMAKGTWALICHLHAIAGPSLTLVYPLYASICAMESTSKLDDGQWLAYWIIYSFIALFEMAAEQVLYWIPLWYEVKLLFVAWLVLPQFRGASFIYEKFVREQIRKHGVMLHEHHGHGSHVLKAEHGVH
>HvHVA22e
MSKLWTILTHLHTLAGPGVMLLYPLYASVQAMESPSKLDDEQWLAYWILYSFVTLVEMVLESLIYWIPIWYELKLLFLAWLALPNFRGAAFIYDRFVREQLRKHGLTNHPGSGISSKKENGGRVDKSSSPSTSPKEKENAKSRFLSFVAPKKDH
>HvHVA22f
MLGGLLSKTLLLLFGYAMPAFECFKTVEARPNDAHMLRFWCQYWIIVAMVIAFESLISWMPMYGEIKLAFFVYLWYPKTKVPDVVYDTFLRPIVMQYEPNIEHRLLHLRAKSGQLLSFYVKNFADKGTAFFMDVLRYVVSDKAEGSNLEQRNKKSSWSPFATKRRPPSPPQESLFDNPDAAAVAEVLRATVNPKPRRAHNDKDY
>HvHVA22h
MAVSLITRLLTLALGYAYPAYACYKTLELHPPKIEQLIFWCQYWGSGGDADGRREVRGLRGVVASDVRRGEAAARTLPLAPRDKRCGARVRWLPPSAGGEARGRHRPGPAGAEGQGEGRDGVAAQGGGRRRSGVARRGRPPRFVADAGREVRPGRRRTLTTRPVSKSLVSRSSGKLLS
>HvHVA22k
KKAWVGRRKGSAEETRGRNARKASGERIAGQMGSGSFLKVLVSNLDVLAGPIVSLAYPLYASVRAIETKSPIDDQQWLTYWVLYSFITLFELTFAAVIEWLPFWSYGKLFFNCWLVLPYFNGAAHVYEHFVRPMIVNQQVVNIWYIPKKENSDKPDDVISAAQKYIEQNGSKAFETLVNKFKTTNARRSILEEVEVERRARAERELEARDVNPFFHPNY
>HvHVA22i
AGGKGVKMVVGSFITRALILVLGYAYPAYDCYKTVELNRPEIEQLRFWCQYWILLAMLTVFERIGDNFISWLPMYSEAKLAFIVYLWYPKTQGTSYVYESFFKPYIAKHESEIDRNLLELRTRASDMAVIYFHKVADYSQSRFHEILQYIASQSQGSRPQAQQQQQRPPPPRTRMANPAPPPVPAPTAPPMPPQPAQVPPTPPRMQVQDKGPVPVAPPGAVPPVQQQTPSGPGPVAGNSPPNSEDMLVDQAGPSTSNMPPPRPTMPEDEETLIHEAIRLTRGRLRRRMGGSGPPSN
>HvHVA22l
MMGGFVSRILLGLVFGYAYPAYECYKIVELNKPEIEQLMFWCQYSILVALMTVMERFGDLTISWLPFYSEAKVLFFIYLWYPRTKGATYIYGTFFKPYISQHENEIDRNFLELRAHASDVVVVYVQKVTAIGQNTFFDVLKYVASQSPSQKSKQQRSQMAQVFDSPEMYCSLGTLNMGLFW
>HvHVA22j
NHVGKNSIIKLVFGYAYPAYECYKTVELNKPEIDQLIFWCQYWVAFFHRLFGQVPNISFIMLKATILLRGKAVVLYIFVVPQDKGDYLHLWDFH
>HvHVA22n (Barley_HVA22)
MGKSWALLTHLHSVAGPSITLLYPLYASVCAMESPSKVDDEQWLAYWILYSFITLLEMVAEPVLYWIPVWYPVKLLFVAWLALPQFKGASFIYDKVVREQLRKYRGRNRNGDADHKVHILKAEADHGRVH
>HvHVA22m
MLYLSAFNSDFNFAPLCRPLVSLAYPLYASVRAIETKSQVDDQQWLTYWVLYSFITLFELTFAPILEW
>HvHVA22d
KLRGRMRYGGMCIQVLLLHTEYIKYTALKIPAYVATNKNKNLSYPRERDRGRLNKRSQVHPLNRPGKIRKRGAREGAGLVRVQRGDASRRRTCSPLLSSPPLRLSLSLPAFPSTAFRGIFSLRSLEAGRRGRRASTRTAVSTVGHAAPISGRPPPRSLFSQVFPRGPRRLLSGAGGVLWPVLWIWVWCADGPSEKMMGGFVSRILLLVFGYAYPAYECYKTVELNKPEIEQLIFWCQYWILVALMTVMERFGDLTISWLPFYSEAKLLFFIYLWYPRTKGTTYIYGTFFKPYISQHENEIDRNLLELRARASDVVVVYVQKVAAVGQNTFFDVLKYVASQSPSQKSKQQRSQEPQQPQQQQSQPQPQPQVQQQQPQKQAQPVMRRAASIAARQAAMAQQ…
>CcHVA22a
MALSGEVGLRLLLCPIGSNIVVRTACCSVGTILPVYSTFKAIESKDENEKQKWLVYWAVYGSFSIAEMFADKILCWFPLYHHVKFAFLVWLQLPSTNGAKYFYMSRLRPFLLRHQARLDQILESVNGEMSQFVSDHQVEFRFVRTLFMKTVALVNQTVKEIIHPVPTQANRAIEGPPESIPDSQSDNED
>CcHVA22b
MQNFACATLLHWLLLALNPYIKGSETNARPKKKVGLKSDFWGSSLRVPLFNFVKLARKNHFEALGPVNSIAPNTQKSQTNKGRHLKQLMGARGSNNNNFLQVVVNNFDVLALPVVTLVYPLHASIKAIEARSASDDQQWLTYWVLYSMITLFELTFAKVLELITIWPYAKLIFSCWLVLPQFNGAAYVYRHFVRPFYMNPQSASSKIWYVPRKKNIFRQQDDILTAAEKYMQEHGTESFERLIAKTEREERSRKSNNYMIFDDDYRY
>CcHVA22c
MGSGAGSFLKVLLKNFDVLAGPVVSLVYPLYASVRAIETKSPTDDRQWLTYWILYSMITLVELTFAKVIEWIPIWSYAKLIFTCWLVIPQFSGAAYVYEHYLRPFFLNPQTINIWYVPRKKDVFSRPDDILTAAEKYMEENGTDAFEKLIHRADKSKRNYDHSTYEYDNVY
>CcHVA22d
MSRFWNLIYGVHSLAGPVLMLLYPLYASVVAIESPSKVDDEQWLAYWILYSFLTLTEMVLQPVLEWIPIWYSVKLVLAAWLVLPQFRGAAFIYERFVRQQIRQYRGGKDHHQHQHRKSSPTGTGKGKNKFVDFIMPKKGEHEAY
>CcHVA22e
MGVLAVIAKRLDALIGPGVMLLYPLYASLRAIESPSTLDDQQWLTYWIIYSFITLFELSCYKVLAWLPFWAYMKLLFCMWLVLPMFHGAAYIYEKHIRRYVKIGGYVSPSSNYTADQRKVLQMMSLDARKSVSQYVEKHGWEAVERAIKAAEKETKKR
>CcHVA22f
YISLETLERPSAPDYRQWMTYWIILSLVTTFEMLCWKTLGWFPVPNFIWAYLKLLIFVWLALPIFNGACFFYEKFIRVYYNNYVRRHLNNIIGV
>SlHVA22a
MLGELITSSLVLVLGYAYPAFECYKTVENSRVEIEELRFWCQYWIIVALLRIFESFGDVFMTWLPMYSEAKLALIIYLWYPKTKGTRYIYDTLLKPYVSRHEPDIDRGFLEFRTRAFDLAIYYWQNCTELGQAKFFQLLDFASPSRRDSHLISEQRNGTDHSRRSPPPSAPPSPSSSSSFGFFRRSKPSSDRRQPPPPSPRSDRRQPQSPRSYSSHRSIY
>SlHVA22b
MSKLWALLTHLHALAGPVVMLLYPLYASVIAIESTSKLDDEQWLAYWILYSFLTLMEMLLQPILQWIPIWYEVKLGMVAWLVLPQFRGAAFIYNKFVREKLIKKYGSSYIQHKSQSPDGKTKNKIVDFITLKKGDH
>SlHVA22c
MAGMAMFASNLSSEMGLKLLLSPLNTNVIVRTACCSVGIVLPVYSTFKAIETGNRNEQHKWLLYWAAYGSFSIVEAFTDKFLYWFPLYYHVKLAFLVWLQLPSAEGAKQLYTNHLRPFLMKHQARLDHILELFHGELGKFISTHQAEIQFAKVLLGKTLLSVGNILQQPAQGRVVGTIEGPAEQVETSESEDES
>SlHVA22d
MGGSGGGIVSLLKVIISNFDVLAGPVVSLVYPLYASIRAIETKSPVDDQQWLTYWILYSMITLFELTFAKLIEWLPFWSYAKLIATCWLVIPYFNGAAYVYEHYIRTYIVQRKAVNIWYVPRKKDVFSKPDDILTAAEKYIKEHGTQAFEEMIHKADGERKTHTSNYVFYDDDYRY
>SlHVA22e
MLCRYASIVALESTSKLDDEQWLAYWILYSFLTLVEMLFQPILNWIPIWYDVKLIGVAWLVLPQFRGATFIYETYVREKLIMNKYGDQGKSKKKSVHFMTPEKGEDEAYD
>SlHVA22f
MGLISFLLISAKILISCSFWIFCRPSVTLLCPLYASIRAIESDKESSYEKCLQYWVLFGLTTVLELTLAKPLTGFSFWHYAKGLASLLLVLPQFGVASYVYMNFVKPCLSPNPHIEYVTEKNKSMPMELSCADSSLLMSHPRRVLQKYTTFGESDTQLLTCTKSSSNIAMKCSNYVDAAPRHVEKYKKDNLQSLVIYEAESSPKCDRTICPKKVQMDWSCPLCLVSVSSEKCLKQHIKGRKHKLKEDEQREHEMIMASKEAKLASKLEGNYLKDLLESLNQIKSLKFVELRGFNLPIRRPLRCCTWKKPKPGWTKLNTDGSIDRKRAGLGGLLRDYEGAAICACVSEVTCDDIFLVELLAIWRGLMLAVSIGIKMIWVESDSMGAVKAINKEQPHNQKA…
>SlHVA22g
MIGSFITRVLVMVFGYAYPAYECFKTVEMNKPDIQQLRFWCQYWILVAMLTVCERFGDAFISWVPMYSEAKLAFVIYLWCPKTKGTTYVYDAFFKPVILRHEPEIDKSLLELRTRAGDMFFLYWQKAASYGQTRVFDILQYIASQSNPPPPTQTHRQSSRGRQPTASLNRRSSASATQVQAEEQAPRASSESSSEDEADSAEEAGSSKGPPPASTAAANAQKTTPSKSLVSTVAASLNTQKASPSKSLAEITKPSTSVETRVVQIDSVPPSATESVNPPAETALEEAVRVTRARSRKTRTSNNP
>SlHVA22h
MGSDNNVLAVIAKNIDVLALPLISLVYPLYTSIKAIETKSRADDRQWLTYWVLYSLITLFELSFSKLIEWFPIWSYAKLAAICWLVLPYFNGACYVYENFIRPFYRNPQVKIWYVPLKKDIFSKPDDVLTAAEKYIEEHGPQAFERLLAKADRDARTRRNNYMTFDDDYRY
>SlHVA22i
MGKFLTLMTHLHTLAGPSVMLLYPLYASVVAIESTSKLDDEQWLAYWILYSFLTLMEMLLQPMLQWIPIWYDLKLAMVAWLVLPQFRGAAFIYEKFVREKLINKYGARYFRDKSPPPVAVSPAKVSVKTSEDRTD
>SlHVA22j
MGAIGTIAKSLNALIGPGVMLLYPLYSSMRAIESPSPLDDQQWLTYWVLYSFITLFELSCWKVLQWLPFWPFIKLVCCMWLVLPIFNGAAYIHENFIRKHVKVGSHVSSNYPQNQRKALQMMSLDARKSVEKYIEKYGPDAFDKVVRAAEREAKKH
>SlHVA22k
MDFLRFSLHFIDCLAWPVVALGYPICASIRAIETGSKYHMRKLVIYWTIFSFFSLFQHLFDKLIQWVPLWPYIKLITICWLVIPRFNGACYLYEVLVRPCLLVKWHDSISQFNSSCYVYLRLLCLCLSVNLRTVADWFNKPMEDRSLKNETFLSVVERYLEENGSDALEKLIANKYKDYSSKHHAEEIKPTDTSDEAGRITPNQTQCEGSGPVWEDITVMEHMAKHEAAEPKQVKSVKENPIIIEQKMTGLQVKELVVPADAEEIKLPEVISPNRVQTEWTCALCQMTTTSEQNMKSHLNGRKHKSKYEALKICEQTPKSNGSLPVPTKSNQLNLEQVKHAAAAQPFHSTNEAAEPKEVKSVKEHPIQIEKKTTGVQTKDTAFPAEAKEIKLPEIDSVK…
>SlHVA22l
MDPEVGLRLLFSPLASNIVVRTACCSVGVVLPVYSTFKAIEGRDENEQRKWLLYWAAYGSFSVVELFTDKFLYWFPLYYHMKFAFLVWLQLPTTDGARQMYMTHLRPFLLKHQARLDQVVGFLYGQMSKFVSMHQAEIKFVRALLMRTFVSANQFASGFIHPERRHVSGAIEERRQQYDTSDSDDEE
>SlHVA22m
MLGNFITSVLILVLGYAYPAFECFKTIEKNKVEIHELRFWCQYWIIVGALRIFESFGDLFLSWLPMYGEAKLALFIYLWYPKIKGTSHIYDTILKPFVAKYETDIDRSLMEFRAKAWDLAIYYWQNCTEIGQAKFLQMLEYIASQSKRGTIHPKSEKQDETTHRSSSPTIDHKDFYGARAKLRRSNKGD
>SlHVA22n
MGHFWTLICYLHTLAGPVTMLLYPLYASVVAIETSDKLDDEQWLAYWIFYSFLTLMEMVLQHVLEWIPIWYDVKLIFVAWLVFPHFRGAAFIYDKFVREKIIKRYRESSSSSPQHINKSPKAKSKTKFVDFITPKKGEHEAY
>SlHVA22o
MQCNAGRFAGFKMIGSFLTRGLVMVFGYAYPAYECFKTVEMNKPDIQELRFWCQYWILIALLTVCERVGDAFVSWVPMYSEAKLAFIIYLWCPKTKGTTYVYDSFFRPVVLKHETEIDRNLLELRTRAGDMACLYWQNSASYVQTRFFDVLQFIASQSTPRPTQPQKQSSRGRQRTVTPPKCRSAAPATKVQTEKQAPPASTESSSEKEADIKEKVKPSQPPPVATPASSASSSNAQKTTPAEAHAQITKASSLSKTEVMQVDQVSSSDNKSAKPLVDTVMEDNITAKPVDTVMVEAVRVTRARSRRTRPAPNP
>OsHVA22a
MRAVDASKCWPFGRGGGDGEPPPPLPPMEPPKRSRWWAHELAAERARQEARATGTEDAGGGVAGGGGSGKGAKRKGSRGRVRAERARKWRRSLQFGLLSKRKEKTSSRLLHYVLHKQLLSKHKGSTLRTQKEPSAQKSKHKGSTLRTQKELSAQKKFQNTHDCMSTHENNLNKQYIRGMDPSTGMGSNLVRKEAANSSVNKQNIKASEPTIYPLNPGCELVKNVAYPPKDDIFGDLPLLESSKVMFHSGVDELPTVIEDSFVTDQSGPEAISENVSLKLIPPSDMSVQTSSTLKDLVKKEGTPAKKSICILRNDVKKNLPSSAEFDGLNHNGINMVKTCLSDTQLKSTDVPALSSYSNKGLKSGSSNTAHTQQDCFSMNTNYCQEIRKPGTSIATSSVT…
>OsHVA22b
MYSEAKLAFIVYLWYPKTQGTSYVYESFFKPYIGKHEAEIDRNLLELRTRAGDMAVHYFQKIADYSHTRFYEILQYIASQSEAQRSRPQAQQHQQRPPPPRTRQVNPAPPPVPSPSAPPLPPQPPPPRNQAQADKAPIPVAPPGAAVPPAQPQPQPPQAGAEAVTTESTEATQAANPPATTASNPHQAPVIPDEETLIQEAIRMTRSRLRRRMGGA
>OsHVA22c
MGSGSGSFLKVVVKNLDVLAGPIVSLAYPLYASVRAIETKSAVDDQQWLTYWVLYSFITLFELTFSPVLEWLPLWSYAKLFFNCWLVLPYFNGAAHVYEHFVRPMVVNQQIVNIWYIPRKDESDRPDDVISAAQRYIEQNGSRAFESLVNKVLSTYGSI
>OsHVA22d
MAGSFITGALMLILGYAYPAYDCYKTVELNKPEIEKLRFWCQYWILLAVLTVFDRVGDNFVSWLPMYSEAKLAFVVFLWYPKTLGTAYVYESFFKPWIAKYEADIDHNLLELRTRACDMAVLYFQKVSNYGQTRLYEILQYVASQSQTQTSRPQAREQQQRPPPAQTRQVNPAPQPVPAPSVPPLPPQPTQAPSAPPRNQTQDTTPVPVPPPGAESLAQPQAHAGPPQANASDGPQNTEAMQIDPSGPSTSNARQSSIPDEDTLIQEAIRMTRGRLRRRTAGSGPPPS
>OsHVA22e
MMGGFLSRVLLLAFGYAYPAYECYKTVELNKPEIEQLIFWCQYWILVALMTVMERFGDFTISWLPFYSEAKLMFFIYLWYPKTKGTTYIYGTFFRPYISQHENEIDRNLLELRARATDVVVLYFQKAATVGQNTFFDVLKYVASQSPSQRSSQQPSQEPQQPKQQQAPVQQQPTQKQAPTVLRRSASIAARQAAMAQQSQDAKTVPSSPKIKRQASTKAAPVASTKLTGAAAPSTPKSDADAPKKNEAAPASLQVATPATKADVPASEPSAPLPEAEEADKMAIDEADDAVEGTEEGDPVPGETVEERPMEETIRVTRSKLRRRTASEDPAGN
>OsHVA22f
MSVEFLTKALTALFGYAMPALECFKAIEQRPGRTDHLRFWCQYWIILVILVIFDDIAGVLTSKIPMYSELRLAFLVYLWYPQTRGTDIVYDTFLRPLVMQYQPNIEERLRYLRANAGDILIFYLKNFTDRGYDLFLRGMEYIRSQTSRGSRTRVCYQLLSVPYRKVF
>OsHVA22g
MGSGSFLKLLANNFDVLAGPLVSLAYPLYASVRAIETKSPVDDQQWLTYWVLYSFITLFELTFAPVIEWLPFWSYAKLFFNCWLVLPCFHGAAYVYDHFVRPMFVNRQIVNVWYVPRKENLSKPDDVLSAAERYIEQNGPEAFEKLISKSTRPSTSKRSTKQSILEEVESEHMARAERESWGENPFYDKNYRC
>OsHVA22h
MALLAPAISGEVGLRLLLAPLSSTVVIRTASCAIGVGLPVYSTFRAIEKKDQKEKERWLLYWAAYGSFSIAEIFADQILSSVPFYYHVKFAILVWLQFPSNSGAKHVYRRYMRPFFLKHQAKIDRILNILSKELNKFVSSHEDEIHFIEHMAARGASTANYIINGPEQSEAVRAAIEGPNSTTTEEAGTPRNET
>OsHVA22i
MESPTKVDDEQWLAYWILYSFITLLEMVAEPVLYWIPVWYPVKVLFVAWLVLPQFKGASFIYKKLVREQLRKYRARGGAAATVTAGEDHKVHIAKAEHDHGH
>OsHVA22j
MESTSKVDDEQWLVYWILYSLITLMEMALHKVLYWIPLWYEAKVLFVAWLVLPQFRGASFIYDKFVREQLKKNRVKLHEHHGHGHGHADEHQSHVVRG
>OsHVA22k
MAVLLITRLLTLVLGYAYPAYDCYKTLELNKPQIDQLRFWCQYWILLAFLTTLETITYFTVSWLPMYGEAKLALVLYLWYPKTRGAKHVYESYLQPVLARHEADIDRGLLQLRASAKDATASHLQAAVSLGRACFAEVAGRVSSQLQAARSSGGGGRAGQADQLQKRQKINPEEEEEDEDATVSKTRR
>OsHVA22l
MMGDFLSRVLLLAFGYAYPAYECYKTVELNKPEIEKLIFWCQYWILVALLTVLERFGDFAISWLPLYSEAKLMFFIYLWCPRTKGTSYVYETFFRPYISQYENDIDCSILDLRVRAGDMLVVYWQKVAIIGQTTFFNILKYASAQSPAHSSRSRSTQQSYPQKQQQAQPQQPKQSLPQQQQKQSLPQQQQQQMPHEKPTTLRRAASAAARTAGIMQQSEDTKIAYSNPKTRRLLPTKSAPTASTRSTVAATKPVEDLKSSGMKLATEEAPSPSSNAAMPGSEPSAPPLPKSAEDDMSIDEVDIPIEDMDEPVATPEETPMEEAIRVTRGRLRKRIAAVSTADGGAAN
>OsHVA22m
MLGELISKVLLVLFGYAMPAFECFKTLETRPDDAHMLRFWCQYWIIVSMVIACESFVSWMPMYGEIKLAFFVYLWYPKTKGSDVVYDSFIRPTVMQYEPNIEQRLEHLRANSGQLIAFYIKNFADKGTAFFMDFLRYVVSERPEAAANSEPQRSSWSSWNPFASRRQEPSPPPSAPPRERRFSGADPDDEPPAIADVFRASLGGGAMNRRPHNNNNN
>OsHVA22n
MGKLWTILTHVHSLAGPTVMLLYPLYASVQAMESPSKLDDEQWLAYWILYSFITLVEMLLESLIYWIPIWYELKLLFIAWLALPNFRGAAFIYNRFVREQLRKHGLAGAGAGAAASVGKKDKSSPSSSPKDKEKTKSKFLSFVTPKKDHEAY
>OsHVA22o
MGSGSLLKVLAKNFDVLAGPLVALAYPLYASVKAIETKSPVDDQQWLTYWVMYSLITLFELTFASIIQWLPFWPSMKLIFICWLVLPYFNGAAFVYQNYVRPMFVKHQMVNIWYVPQKKGLFGKSDDFLTALDKFIEENGPEALKKLTNKAGKSSKQSGKSWKDSKSSKESKDSKSSKESKEPKPSKDSKQLKPPKVSKESKPLKDSKEDKKAVKEDKKAAAKDSKEQKKALKDSKELKKALKDSKEQGSQKDSDELKPKSNKRVTFAEVEPEKELKASNSDWHPTSEYHSVYPEHNSWSSSFMIFEDENSYWN
>OsHVA22p
MLGELLSRILLLLFGYAMPAFECFKTVEARPNDAHMLRFWCQYWIIVAMVIAFESLISWMPMYGEIKLAFFVYLWYPKTKGSDVVYDTFLRPIVMQYEPNIEQRLLHLRAKSGQLLSFYMKNFADKGTAFFMDVLRYVVSDKPEGSNQEDSDAQPAAAACSVVGKKNHPAGNVGGQFLPDDPQQRNKKSGGWSPFATKRRPPSPPRPPQESLFESNPEAAAVAEVLKATINPRPRRGAQNGKNYY
>AtHVA22c
MPSNSGDDNVLQVLIKNFDVLALPLVTLVYPLYASVKAIETRSLPEDEQWLTYWVLYALISLFELTFSKPLEWFPIWPYMKLFGICWLVLPQFNGAEHIY
KHFIRPFYRDPQRATTKIWYVPHKKFNFFPKRDDDDILTAAEKYMEQHGTEAFERMIVKKDSYERGRSSRGINNHMIFDDDYRY
>AtHVA22a
MGSGAGNFLKVLLRNFDVLAGPVVSLVYPLYASVQAIETQSHADDKQWLTYWVLYSLLTLIELTFAKLIEWLPIWSYMKLILTCWLVIPYFSGAAYVYEH
FVRPVFVNPRSINIWYVPKKMDIFRKPDDVLTAAEKYIAENGPDAFEKILSRADKSKRYNKHEYESYETMYGEGYQY
>AtHVA22d
MDKFWTFLTALHSGAGPIVMLLYPLYASVIAMESTTKVDDEQWLAYWIIYSFLSLTELILQSLIEWIPIWYTVKLVFVAWLVLPQFQGAAFIYNRVVREQ
FKKHGVLRSTHSKPTKPNILHSIFPHREGHEAHSH
>AtHVA22e
MTKLWTSLSALHSLAGPVVMLLYPLYASVIAIESPSKVDDEQWLAYWILYSFLTLSELILQSLLEWIPIWYTAKLVFVAWLVLPQFRGAAFIYNKVVREQ
FKKYGILKPKVEHQAE
>AtHVA22b
MSSGIGSLVKVIFKNFDVIAGPVISLVYPLYASVRAIESRSHGDDKQWLTYWALYSLIKLFELTFFRLLEWIPLYPYAKLALTSWLVLPGMNGAAYLYEH
YVRSFLLSPHTVNVWYVPAKKDDDLGATAGKFTPVNDSGAPQEKIVSSVDTSAKYVGHSAFDDAYIY
>PeHVA22A
MSRFWTFLTQVHSVSGPVLMLLYPLYASVMAIESPSKVDDEQWLAYWIIYSFLTLSEMVLQSVLEWIPIWYTVKLVLVAWLVLPQFRGAAYVYERFAREHVRKYTGAHKSSNGTGKEKNKFFEFITLNKGSMKPTEGKDM
ER
>PeHVA22B
MLGDLITRSLLLILGYAYPALECFKTMEKNKIDIEELRFWCQYWIIVAALTVCERIGDVFVSWLPMYGEA
KLAFIIYLWYPKTKGSSYIYDSLLRPYVTKHETDIERKLQELRARAWDFAIYYWENCTNLGQTAFFQVLQ
YFVAQSGKPSSNSQVNVLFLDKKGNDYAPSAPPVPPPSVLPSLYNNNKWAPKSPSGYNNTVHRAVADSLQSNRIQAHLDYLTETARGVDTSEADDNDKLQQVHMRHRRSRP
>PeHVA22C
MGPFWVFLTQVHSLSGPVLMLLYPLYASVMAIESPSKVDDEQWLAYWIIYSFLTLTEMLLQSVLEWIPIWYSVKLLLAAWLVLPQFRGAAFIYERYVREHVRKHTAAYTHHEKSPNGSGKSKNKFVHFLTHNKGENEAY
>PeHVA22D
MIGSFLTRGLVMVFGYAYPAYECYKTVEKNKPEIEQLRFWCQYWILVAVLTVSERIGDAFISWVPMYSEAKLAFFIYLWYPKTKGTTYVYDSFFRPYIAKHENEIDRNLLELRTRAGDMAVLFWQRAASYGQTRVFEILQYVAAQSTPRPRPAQPQQNGARARQPPPAPNRQPAATQPEPEEPPSPTSSTSSSQHQMEVAAAENGRSEVPETAPPAATTSNASKANATSETASKSSPTDAEAMQIEAAAPPPANETVIPPANETVMEQSIRVTRNRLRKTRSGNR
>PeHVA22E
MAFLRPNIANEVGLRLLVSPLAGSNIVIRTACCSVGVVLPVYSTFKAIEKKDESEQQKWLMYWAAYGSFTLVEVFADKFLYWFPMYYHLKFAFLMWLQLPSFEGAKNLYLNHLRPFFLRHQAAADHLIDSAYNAMVRLISSHQAEIKYARTMVLKIMGPVNQISKSIQNQPREQLAPESQTGTVTDAESEHDD
>PeHVA22F
MGVIGVIAKRLDALIGPGVMLVFPLYASLRAIESPSTLDDQQWLTYWIIYSFITLFELSCWKILVWLPFW
PYIKLVFCMWLVLPIFNGAAYIYENFVRKYVKIGGSVNGNYSPDQRKVLQMMSLDARKSVVQYVEKHGWAAVERAIKAAEKEVKKP
