# Supplementary material for: PeHVA22 gene family in passion fruit (Passiflora edulis): initial characterization and expression profiling diversity
Source: Front Plant Sci. 2024 Jan 19;14:1279001. doi: 10.3389/fpls.2023.1279001 (PMC10835403; doi:10.3389/fpls.2023.1279001)
Supplement: Supplementary file 2 [file Table_2.xlsx]

## Sheet: Sheet1
Supplementary Table 2. Cis-elememts in PeHVA22 promoters
Gene Name	Cis-elememts	Sequence				Annotation
PeHVA22A	CAAT-box	CAAT	178	4	+
PeHVA22A	CAAT-box	CAAAT	201	5	-	common cis-acting element in promoter and enhancer regions
PeHVA22A	CAAT-box	CAAT	258	4	-
PeHVA22A	CAAT-box	CAAT	306	4	-
PeHVA22A	CAAT-box	CAAT	320	4	+
PeHVA22A	CAAT-box	CAAAT	421	5	-	common cis-acting element in promoter and enhancer regions
PeHVA22A	CAAT-box	CAAT	833	4	-
PeHVA22A	CAAT-box	CAAT	852	4	+
PeHVA22A	CAAT-box	CAAAT	914	5	-	common cis-acting element in promoter and enhancer regions
PeHVA22A	CAAT-box	CAAT	950	4	-
PeHVA22A	CAAT-box	AGCTCAATTTCA	985	11	+	common cis-acting element in promoter and enhancer regions
PeHVA22A	CAAT-box	CAAT	995	4	+
PeHVA22A	CAAT-box	CAAT	1004	4	+
PeHVA22A	CAAT-box	CAAT	1108	4	-
PeHVA22A	CAAT-box	CAAT	1149	4	-
PeHVA22A	CAAT-box	CAAT	1171	4	+
PeHVA22A	CAAT-box	CAAT	1367	4	-
PeHVA22A	CAAT-box	CCAAT	1422	5	+	common cis-acting element in promoter and enhancer regions
PeHVA22A	CAAT-box	CAAT	1423	4	+
PeHVA22A	CAAT-box	TGCCAAC	1426	7	+	common cis-acting element in promoter and enhancer regions
PeHVA22A	CAAT-box	CCAAT	1655	5	+	common cis-acting element in promoter and enhancer regions
PeHVA22A	CAAT-box	CAAT	1656	4	+
PeHVA22A	CAAT-box	CAAT	1658	4	-
PeHVA22A	CAAT-box	CAAT	1720	4	-
PeHVA22A	CAAT-box	CCAAT	1853	5	+	common cis-acting element in promoter and enhancer regions
PeHVA22A	CAAT-box	CAAT	1854	4	+
PeHVA22A	CAAT-box	CAAT	1856	4	-
PeHVA22A	CAAT-box	CAAT	1877	4	+
PeHVA22A	TATA-box	TACAAAA	155	7	-	core promoter element around -30 of transcription start
PeHVA22A	TATA-box	TATAAA	426	6	-	core promoter element around -30 of transcription start
PeHVA22A	TATA-box	TATAA	427	5	-	core promoter element around -30 of transcription start
PeHVA22A	TATA-box	TATA	428	4	+	core promoter element around -30 of transcription start
PeHVA22A	TATA-box	TATATAA	685	7	-	core promoter element around -30 of transcription start
PeHVA22A	TATA-box	TATATA	686	6	+	core promoter element around -30 of transcription start
PeHVA22A	TATA-box	ATATAT	687	6	+	core promoter element around -30 of transcription start
PeHVA22A	TATA-box	TATA	688	4	+	core promoter element around -30 of transcription start
PeHVA22A	TATA-box	ATTATA	727	6	+	core promoter element around -30 of transcription start
PeHVA22A	TATA-box	TATATAA	728	7	-	core promoter element around -30 of transcription start
PeHVA22A	TATA-box	TATATA	729	6	+	core promoter element around -30 of transcription start
PeHVA22A	TATA-box	ATATAT	730	6	+	core promoter element around -30 of transcription start
PeHVA22A	TATA-box	TATATA	731	6	+	core promoter element around -30 of transcription start
PeHVA22A	TATA-box	TATA	733	4	+	core promoter element around -30 of transcription start
PeHVA22A	TATA-box	TATA	1024	4	-	core promoter element around -30 of transcription start
PeHVA22A	TATA-box	ATTATA	1320	6	+	core promoter element around -30 of transcription start
PeHVA22A	TATA-box	TATATAA	1321	7	-	core promoter element around -30 of transcription start
PeHVA22A	TATA-box	TATATA	1322	6	-	core promoter element around -30 of transcription start
PeHVA22A	TATA-box	ATATAA	1323	6	+	core promoter element around -30 of transcription start
PeHVA22A	TATA-box	TATA	1324	4	-	core promoter element around -30 of transcription start
PeHVA22A	TATA-box	TATAAAA	1330	7	-	core promoter element around -30 of transcription start
PeHVA22A	TATA-box	TATAAA	1331	6	-	core promoter element around -30 of transcription start
PeHVA22A	TATA-box	TATAA	1332	5	-	core promoter element around -30 of transcription start
PeHVA22A	TATA-box	TATA	1333	4	-	core promoter element around -30 of transcription start
PeHVA22A	TATA-box	TACAAAA	1570	7	+	core promoter element around -30 of transcription start
PeHVA22A	TATA-box	TATA	1690	4	-	core promoter element around -30 of transcription start
PeHVA22A	TATA-box	ATATAT	1818	6	-	core promoter element around -30 of transcription start
PeHVA22A	TATA-box	TATATA	1819	6	-	core promoter element around -30 of transcription start
PeHVA22A	TATA-box	ATATAA	1820	6	+	core promoter element around -30 of transcription start
PeHVA22A	TATA-box	TATA	1821	4	-	core promoter element around -30 of transcription start
PeHVA22A	TATA-box	TATA	1882	4	-	core promoter element around -30 of transcription start
PeHVA22A	AE-box	AGAAACTT	1578	8	-	Light responsive element
PeHVA22A	GATA-motif	AAGGATAAGG	599	9	+	Light responsive element
PeHVA22A	MYC	CATTTG	200	6	+
PeHVA22A	MYC	CAATTG	1656	6	-
PeHVA22A	MYC	CAATTG	1854	6	-
PeHVA22A	GARE-motif	TCTGTTG	551	7	+	(GA)Gibberellin responsiveness
PeHVA22A	GARE-motif	TCTGTTG	1206	7	+	(GA)Gibberellin responsiveness
PeHVA22A	CAT-box	GCCACT	80	6	+	Meristem expression
PeHVA22A	CAT-box	GCCACT	816	6	+	Meristem expression
PeHVA22A	TATA	TATAAAAT	1329	8	-
PeHVA22A	ARE	AAACCA	338	6	-	Anaerobic induction
PeHVA22A	ARE	AAACCA	510	6	-	Anaerobic induction
PeHVA22A	ARE	AAACCA	967	6	+	Anaerobic induction
PeHVA22A	ARE	AAACCA	1419	6	+	Anaerobic induction
PeHVA22A	ARE	AAACCA	1652	6	+	Anaerobic induction
PeHVA22A	ACE	CTAACGTATT	1563	9	-	Light responsive element
PeHVA22A	LTR	CCGAAA	93	6	-	Low-temperature responsiveness
PeHVA22A	LTR	CCGAAA	979	6	+	Low-temperature responsiveness
PeHVA22A	LTR	CCGAAA	1704	6	-	Low-temperature responsiveness
PeHVA22A	ABRE3a	TACGTG	313	6	-
PeHVA22A	ABRE3a	TACGTG	1432	6	-
PeHVA22A	Myb	CAACTG	1542	6	+
PeHVA22A	ERE	ATTTTAAA	769	8	-
PeHVA22A	ERE	ATTTCATA	1355	8	+
PeHVA22A	MYB recognition site	CCGTTG	1933	6	-
PeHVA22A		motif_sequence	195	4	+	short_function
PeHVA22A		motif_sequence	397	4	-	short_function
PeHVA22A		motif_sequence	446	4	-	short_function
PeHVA22A		motif_sequence	460	4	+	short_function
PeHVA22A		motif_sequence	880	4	-	short_function
PeHVA22A		motif_sequence	905	4	-	short_function
PeHVA22A		motif_sequence	1152	4	-	short_function
PeHVA22A		motif_sequence	1462	4	+	short_function
PeHVA22A		motif_sequence	1499	4	+	short_function
PeHVA22A		motif_sequence	1668	4	+	short_function
PeHVA22A		motif_sequence	1708	4	-	short_function
PeHVA22A		motif_sequence	1840	4	+	short_function
PeHVA22A		motif_sequence	1903	4	+	short_function
PeHVA22A	G-Box	CACGTG	30	6	+	Light responsive element
PeHVA22A	G-Box	CACGTT	354	6	+	Light responsive element
PeHVA22A	G-Box	CACGTG	1597	6	-	Light responsive element
PeHVA22A	G-Box	CACGTT	1615	6	-	Light responsive element
PeHVA22A	G-Box	CACGTG	1623	6	-	Light responsive element
PeHVA22A	G-Box	CACGTG	1798	6	-	Light responsive element
PeHVA22A	Unnamed__1	CGTGG	29	5	-
PeHVA22A	Unnamed__1	CGTGG	1625	5	+
PeHVA22A	Unnamed__1	GCCACGTGGC	1796	9	-
PeHVA22A	Unnamed__1	CGTGG	1797	5	-
PeHVA22A	STRE	AGGGG	192	5	-
PeHVA22A	STRE	AGGGG	606	5	+
PeHVA22A	CCAAT-box	CAACGG	1933	6	+	MYBHv1 binding site
PeHVA22A	MBS	CAACTG	1542	6	+	(MYB)Drought-inducibility
PeHVA22A	I-box	cGATAAGGCG	1065	9	-	Light responsive element
PeHVA22A	ABRE	CACGTG	30	6	+	(ABA)Abscisic acid responsiveness
PeHVA22A	ABRE	ACGTG	31	5	+	(ABA)Abscisic acid responsiveness
PeHVA22A	ABRE	ACGTG	313	5	-	(ABA)Abscisic acid responsiveness
PeHVA22A	ABRE	ACGTG	354	5	-	(ABA)Abscisic acid responsiveness
PeHVA22A	ABRE	ACGTG	1432	5	-	(ABA)Abscisic acid responsiveness
PeHVA22A	ABRE	GACACGTGGC	1595	9	-	(ABA)Abscisic acid responsiveness
PeHVA22A	ABRE	CACGTG	1597	6	-	(ABA)Abscisic acid responsiveness
PeHVA22A	ABRE	ACGTG	1598	5	+	(ABA)Abscisic acid responsiveness
PeHVA22A	ABRE	ACGTG	1616	5	+	(ABA)Abscisic acid responsiveness
PeHVA22A	ABRE	GACACGTGGC	1621	9	+	(ABA)Abscisic acid responsiveness
PeHVA22A	ABRE	CACGTG	1623	6	-	(ABA)Abscisic acid responsiveness
PeHVA22A	ABRE	ACGTG	1624	5	+	(ABA)Abscisic acid responsiveness
PeHVA22A	ABRE	GCAACGTGTC	1796	9	+	(ABA)Abscisic acid responsiveness
PeHVA22A	ABRE	CACGTG	1798	6	-	(ABA)Abscisic acid responsiveness
PeHVA22A	ABRE	ACGTG	1799	5	+	(ABA)Abscisic acid responsiveness
PeHVA22A	TCT-motif	TCTTAC	183	6	+	Light responsive element
PeHVA22A	Unnamed__4	CTCC	73	4	+
PeHVA22A	Unnamed__4	CTCC	190	4	+
PeHVA22A	Unnamed__4	CTCC	222	4	+
PeHVA22A	Unnamed__4	CTCC	809	4	-
PeHVA22A	Unnamed__4	CTCC	880	4	-
PeHVA22A	Unnamed__4	CTCC	1135	4	+
PeHVA22A	Unnamed__4	CTCC	1526	4	+
PeHVA22A	Unnamed__4	CTCC	1786	4	+
PeHVA22A	Unnamed__4	CTCC	1851	4	+
PeHVA22A	Unnamed__4	CTCC	1930	4	+
PeHVA22A	Unnamed__4	CTCC	1987	4	-
PeHVA22A	MSA-like	TCCAACGGT	1931	9	+	Circadian control
PeHVA22A	O2-site	GATGA(C/T)(A/G)TG(A/G)	565	8	-	cis-acting regulatory element involved in zein metabolism regulation
PeHVA22A	CCGTCC motif	CCGTCC	1736	6	-
PeHVA22A	AAGAA-motif	GAAAGAA	956	7	-
PeHVA22A	AAGAA-motif	gGTAAAGAAA	1581	9	-
PeHVA22A	A-box	CCGTCC	1736	6	-	cis-acting regulatory element
PeHVA22A	TGA-element	AACGAC	217	6	+	(IAA)Auxin responsiveness
PeHVA22A	TGA-element	AACGAC	765	6	-	(IAA)Auxin responsiveness
PeHVA22A	ABRE4	CACGTA	313	6	+
PeHVA22A	ABRE4	CACGTA	1432	6	+
PeHVA22A	CCGTCC-box	CCGTCC	1736	6	-
PeHVA22A	W box	TTGACC	1942	6	+
PeHVA22A	G-box	CACGTG	30	6	+	Light responsive element
PeHVA22A	G-box	TACGTG	313	6	-	Light responsive element
PeHVA22A	G-box	TACGTG	1432	6	-	Light responsive element
PeHVA22A	G-box	tgACACGTGGCA	1594	11	-	Light responsive element
PeHVA22A	G-box	ACACGTG(G/t)CACC	1596	10.5	+	Light responsive element
PeHVA22A	G-box	CACGTG	1597	6	-	Light responsive element
PeHVA22A	G-box	ACACGTGGC	1622	9	+	Light responsive element
PeHVA22A	G-box	CACGTG	1623	6	-	Light responsive element
PeHVA22A	G-box	ACACGTG(G/t)CACC	1793	11.5	-	Light responsive element
PeHVA22A	G-box	tgACACGTGGCA	1795	11	-	Light responsive element
PeHVA22A	G-box	ACACGTGGC	1796	9	-	Light responsive element
PeHVA22A	G-box	CACGTG	1798	6	-	Light responsive element
PeHVA22A	WRE3	CCACCT	266	6	+
PeHVA22A	WRE3	CCACCT	279	6	-
PeHVA22A	MYB	CAACAG	552	6	-
PeHVA22A	MYB	CAACAG	1207	6	-
PeHVA22A	AT~TATA-box	TATATA	686	6	+
PeHVA22A	AT~TATA-box	TATATA	729	6	+
PeHVA22A	AT~TATA-box	TATATA	731	6	+
PeHVA22A	AT~TATA-box	TATATA	1322	6	-
PeHVA22A	AT~TATA-box	TATATA	1819	6	-
PeHVA22A	Myb-binding site	CAACAG	552	6	-
PeHVA22A	Myb-binding site	CAACAG	1207	6	-
PeHVA22A	Box 4	ATTAAT	1664	6	-	part of a conserved DNA module involved in light responsiveness
PeHVA22B	G-box	CACGAC	1900	6	-	Light responsive element
PeHVA22B	W box	TTGACC	413	6	+
PeHVA22B	MYB	CAACAG	231	6	+
PeHVA22B	MYB	TAACCA	576	6	+
PeHVA22B	MYB	CAACAG	847	6	-
PeHVA22B	MYB	CAACAG	1116	6	-
PeHVA22B	MYB	CAACCA	1614	6	-
PeHVA22B	MYB	CAACAG	1730	6	-
PeHVA22B	Myb-binding site	CAACAG	231	6	+
PeHVA22B	Myb-binding site	CAACAG	847	6	-
PeHVA22B	Myb-binding site	CAACAG	1116	6	-
PeHVA22B	Myb-binding site	CAACAG	1730	6	-
PeHVA22B	AT~TATA-box	TATATA	32	6	+
PeHVA22B	AT~TATA-box	TATATA	56	6	+
PeHVA22B	AT~TATA-box	TATATA	454	6	+
PeHVA22B	AT~TATA-box	TATATAAA	953	8	-
PeHVA22B	AT~TATA-box	TATATA	955	6	+
PeHVA22B	AT~TATA-box	TATATA	957	6	+
PeHVA22B	AT~TATA-box	TATATA	959	6	+
PeHVA22B	AT~TATA-box	TATATA	961	6	+
PeHVA22B	AT~TATA-box	TATATA	963	6	+
PeHVA22B	AT~TATA-box	TATATA	965	6	+
PeHVA22B	AT~TATA-box	TATATA	1593	6	-
PeHVA22B	Myc	TCTCTTA	403	7	-
PeHVA22B	TCA	TCATCTTCAT	300	9	-
PeHVA22B	Box 4	ATTAAT	672	6	+	part of a conserved DNA module involved in light responsiveness
PeHVA22B	MYB-like sequence	TAACCA	576	6	+
PeHVA22B	TCT-motif	TCTTAC	1866	6	-	Light responsive element
PeHVA22B	Unnamed__4	CTCC	190	4	-
PeHVA22B	Unnamed__4	CTCC	195	4	-
PeHVA22B	Unnamed__4	CTCC	481	4	+
PeHVA22B	Unnamed__4	CTCC	764	4	-
PeHVA22B	Unnamed__4	CTCC	1111	4	+
PeHVA22B	Unnamed__4	CTCC	1394	4	-
PeHVA22B	Unnamed__4	CTCC	1431	4	+
PeHVA22B	Unnamed__4	CTCC	1538	4	+
PeHVA22B	Unnamed__4	CTCC	1682	4	+
PeHVA22B	Unnamed__4	CTCC	1808	4	+
PeHVA22B	Unnamed__4	CTCC	1979	4	-
PeHVA22B	TGA-element	AACGAC	1209	6	-	(IAA)Auxin responsiveness
PeHVA22B	AAGAA-motif	GAAAGAA	661	7	-
PeHVA22B	AAGAA-motif	gGTAAAGAAA	1018	9	-
PeHVA22B	AAGAA-motif	gGTAAAGAAA	1303	9	+
PeHVA22B	AAGAA-motif	GAAAGAA	1309	7	+
PeHVA22B	HD-Zip 1	CAAT(A/T)ATTG	1526	8.5	-	element involved in differentiation of the palisade mesophyll cells
PeHVA22B	STRE	AGGGG	1044	5	+
PeHVA22B	STRE	AGGGG	1962	5	+
PeHVA22B	CAG-motif	GAAAGGCAGAC	1873	10	-	Light responsive element
PeHVA22B	TCA-element	TCAGAAGAGG	1878	9	-	(SA)Salicylic acid responsiveness
PeHVA22B	Gap-box	CAAATGAA(A/G)A	1230	9.5	+	Light responsive element
PeHVA22B	GT1-motif	GGTTAA	860	6	+	Light responsive element
PeHVA22B	CGTCA-motif	CGTCA	1818	5	-	MeJA-responsiveness
PeHVA22B	TATC-box	TATCCCA	901	7	+	(GA)Gibberellin responsiveness
PeHVA22B	TC-rich repeats	GTTTTCTTAC	1151	9	+	Defense and stress responsiveness
PeHVA22B	as-1	TGACG	1818	5	+
PeHVA22B	MYC	CAATTG	775	6	+
PeHVA22B	MYC	CATGTG	808	6	+
PeHVA22B	MYC	CATTTG	1230	6	-
PeHVA22B	MYC	CATTTG	1685	6	+
PeHVA22B	CAAT-box	CAAAT	61	5	-	common cis-acting element in promoter and enhancer regions
PeHVA22B	CAAT-box	CAAAT	78	5	+	common cis-acting element in promoter and enhancer regions
PeHVA22B	CAAT-box	CAAT	131	4	-
PeHVA22B	CAAT-box	CCAAT	140	5	-	common cis-acting element in promoter and enhancer regions
PeHVA22B	CAAT-box	CAAT	246	4	+
PeHVA22B	CAAT-box	CAAAT	258	5	-	common cis-acting element in promoter and enhancer regions
PeHVA22B	CAAT-box	CAAT	269	4	+
PeHVA22B	CAAT-box	CAAAT	281	5	+	common cis-acting element in promoter and enhancer regions
PeHVA22B	CAAT-box	CAAAT	295	5	-	common cis-acting element in promoter and enhancer regions
PeHVA22B	CAAT-box	CAAT	344	4	+
PeHVA22B	CAAT-box	CCAAT	389	5	-	common cis-acting element in promoter and enhancer regions
PeHVA22B	CAAT-box	CAAAT	484	5	+	common cis-acting element in promoter and enhancer regions
PeHVA22B	CAAT-box	CAAT	691	4	+
PeHVA22B	CAAT-box	CCAAT	723	5	+	common cis-acting element in promoter and enhancer regions
PeHVA22B	CAAT-box	CAAT	724	4	+
PeHVA22B	CAAT-box	CAAT	775	4	+
PeHVA22B	CAAT-box	CAAT	777	4	-
PeHVA22B	CAAT-box	CAAAT	796	5	-	common cis-acting element in promoter and enhancer regions
PeHVA22B	CAAT-box	CAAT	823	4	+
PeHVA22B	CAAT-box	CAAAT	825	5	-	common cis-acting element in promoter and enhancer regions
PeHVA22B	CAAT-box	CCAAT	923	5	-	common cis-acting element in promoter and enhancer regions
PeHVA22B	CAAT-box	CCAAT	930	5	+	common cis-acting element in promoter and enhancer regions
PeHVA22B	CAAT-box	CAAT	931	4	+
PeHVA22B	CAAT-box	CAAT	941	4	-
PeHVA22B	CAAT-box	CCAAT	1186	5	+	common cis-acting element in promoter and enhancer regions
PeHVA22B	CAAT-box	CAAT	1187	4	+
PeHVA22B	CAAT-box	CAAAT	1230	5	+	common cis-acting element in promoter and enhancer regions
PeHVA22B	CAAT-box	CAAT	1251	4	-
PeHVA22B	CAAT-box	CAAT	1446	4	-
PeHVA22B	CAAT-box	CAAT	1477	4	-
PeHVA22B	CAAT-box	CAAT	1526	4	+
PeHVA22B	CAAT-box	CCAAT	1531	5	-	common cis-acting element in promoter and enhancer regions
PeHVA22B	CAAT-box	CAAAT	1686	5	-	common cis-acting element in promoter and enhancer regions
PeHVA22B	CAAT-box	CAAT	1931	4	-
PeHVA22B	TATA-box	TATAAA	6	6	-	core promoter element around -30 of transcription start
PeHVA22B	TATA-box	TATAA	7	5	-	core promoter element around -30 of transcription start
PeHVA22B	TATA-box	TATA	8	4	+	core promoter element around -30 of transcription start
PeHVA22B	TATA-box	TATTTAAA	10	8	+	core promoter element around -30 of transcription start
PeHVA22B	TATA-box	ATATAT	31	6	+	core promoter element around -30 of transcription start
PeHVA22B	TATA-box	TATATA	32	6	+	core promoter element around -30 of transcription start
PeHVA22B	TATA-box	ATATAA	33	6	+	core promoter element around -30 of transcription start
PeHVA22B	TATA-box	TATA	34	4	+	core promoter element around -30 of transcription start
PeHVA22B	TATA-box	TATATA	56	6	+	core promoter element around -30 of transcription start
PeHVA22B	TATA-box	ATATAT	57	6	+	core promoter element around -30 of transcription start
PeHVA22B	TATA-box	TATA	58	4	+	core promoter element around -30 of transcription start
PeHVA22B	TATA-box	TATA	74	4	+	core promoter element around -30 of transcription start
PeHVA22B	TATA-box	TATAAAA	109	7	-	core promoter element around -30 of transcription start
PeHVA22B	TATA-box	TATAAA	110	6	-	core promoter element around -30 of transcription start
PeHVA22B	TATA-box	TATAA	111	5	-	core promoter element around -30 of transcription start
PeHVA22B	TATA-box	TATA	112	4	+	core promoter element around -30 of transcription start
PeHVA22B	TATA-box	ATATAA	346	6	+	core promoter element around -30 of transcription start
PeHVA22B	TATA-box	TATA	347	4	+	core promoter element around -30 of transcription start
PeHVA22B	TATA-box	ATTATA	452	6	+	core promoter element around -30 of transcription start
PeHVA22B	TATA-box	TATATAA	453	7	-	core promoter element around -30 of transcription start
PeHVA22B	TATA-box	TATATA	454	6	+	core promoter element around -30 of transcription start
PeHVA22B	TATA-box	ATATAT	455	6	+	core promoter element around -30 of transcription start
PeHVA22B	TATA-box	TATA	456	4	+	core promoter element around -30 of transcription start
PeHVA22B	TATA-box	TATA	476	4	+	core promoter element around -30 of transcription start
PeHVA22B	TATA-box	ATTATA	711	6	+	core promoter element around -30 of transcription start
PeHVA22B	TATA-box	TATAA	712	5	-	core promoter element around -30 of transcription start
PeHVA22B	TATA-box	TATA	713	4	+	core promoter element around -30 of transcription start
PeHVA22B	TATA-box	TATA	793	4	+	core promoter element around -30 of transcription start
PeHVA22B	TATA-box	TATA	832	4	+	core promoter element around -30 of transcription start
PeHVA22B	TATA-box	TATA	838	4	+	core promoter element around -30 of transcription start
PeHVA22B	TATA-box	taTATAAAtc	951	9	-	core promoter element around -30 of transcription start
PeHVA22B	TATA-box	TATAAAT	952	7	-	core promoter element around -30 of transcription start
PeHVA22B	TATA-box	TATAAA	953	6	-	core promoter element around -30 of transcription start
PeHVA22B	TATA-box	TATATAA	954	7	-	core promoter element around -30 of transcription start
PeHVA22B	TATA-box	TATATA	955	6	+	core promoter element around -30 of transcription start
PeHVA22B	TATA-box	ATATAT	956	6	+	core promoter element around -30 of transcription start
PeHVA22B	TATA-box	TATATA	957	6	+	core promoter element around -30 of transcription start
PeHVA22B	TATA-box	ATATAT	958	6	+	core promoter element around -30 of transcription start
PeHVA22B	TATA-box	TATATA	959	6	+	core promoter element around -30 of transcription start
PeHVA22B	TATA-box	ATATAT	960	6	+	core promoter element around -30 of transcription start
PeHVA22B	TATA-box	TATATA	961	6	+	core promoter element around -30 of transcription start
PeHVA22B	TATA-box	ATATAT	962	6	+	core promoter element around -30 of transcription start
PeHVA22B	TATA-box	TATATA	963	6	+	core promoter element around -30 of transcription start
PeHVA22B	TATA-box	ATATAT	964	6	+	core promoter element around -30 of transcription start
PeHVA22B	TATA-box	TATATA	965	6	+	core promoter element around -30 of transcription start
PeHVA22B	TATA-box	ATATAT	966	6	+	core promoter element around -30 of transcription start
PeHVA22B	TATA-box	TATA	967	4	+	core promoter element around -30 of transcription start
PeHVA22B	TATA-box	ATTATA	976	6	+	core promoter element around -30 of transcription start
PeHVA22B	TATA-box	TATAA	977	5	-	core promoter element around -30 of transcription start
PeHVA22B	TATA-box	TATA	978	4	+	core promoter element around -30 of transcription start
PeHVA22B	TATA-box	TATAAAA	1137	7	-	core promoter element around -30 of transcription start
PeHVA22B	TATA-box	TATAAA	1138	6	-	core promoter element around -30 of transcription start
PeHVA22B	TATA-box	TATAA	1139	5	-	core promoter element around -30 of transcription start
PeHVA22B	TATA-box	TATA	1140	4	-	core promoter element around -30 of transcription start
PeHVA22B	TATA-box	TATAA	1203	5	-	core promoter element around -30 of transcription start
PeHVA22B	TATA-box	TATA	1204	4	-	core promoter element around -30 of transcription start
PeHVA22B	TATA-box	ATTATA	1245	6	+	core promoter element around -30 of transcription start
PeHVA22B	TATA-box	TATAA	1246	5	-	core promoter element around -30 of transcription start
PeHVA22B	TATA-box	TATA	1247	4	-	core promoter element around -30 of transcription start
PeHVA22B	TATA-box	TATTTAAA	1260	8	-	core promoter element around -30 of transcription start
PeHVA22B	TATA-box	TATA	1511	4	-	core promoter element around -30 of transcription start
PeHVA22B	TATA-box	ccTATAAAaa	1541	9	+	core promoter element around -30 of transcription start
PeHVA22B	TATA-box	ATATAA	1542	6	+	core promoter element around -30 of transcription start
PeHVA22B	TATA-box	TATA	1543	4	-	core promoter element around -30 of transcription start
PeHVA22B	TATA-box	ATATAT	1592	6	-	core promoter element around -30 of transcription start
PeHVA22B	TATA-box	TATATA	1593	6	-	core promoter element around -30 of transcription start
PeHVA22B	TATA-box	TATA	1595	4	-	core promoter element around -30 of transcription start
PeHVA22B	TATA-box	TATAAA	1600	6	-	core promoter element around -30 of transcription start
PeHVA22B	TATA-box	TATAA	1601	5	-	core promoter element around -30 of transcription start
PeHVA22B	TATA-box	TATA	1602	4	-	core promoter element around -30 of transcription start
PeHVA22B	TATA-box	TAAAGATT	1778	8	+	core promoter element around -30 of transcription start
PeHVA22B	ARE	AAACCA	1322	6	+	Anaerobic induction
PeHVA22B	ARE	AAACCA	1553	6	+	Anaerobic induction
PeHVA22B	ARE	AAACCA	1917	6	-	Anaerobic induction
PeHVA22B	TGACG-motif	TGACG	1818	5	+	MeJA-responsiveness
PeHVA22B	LTR	CCGAAA	504	6	+	Low-temperature responsiveness
PeHVA22B		motif_sequence	190	4	-	short_function
PeHVA22B		motif_sequence	195	4	-	short_function
PeHVA22B		motif_sequence	236	4	-	short_function
PeHVA22B		motif_sequence	430	4	+	short_function
PeHVA22B		motif_sequence	643	4	-	short_function
PeHVA22B		motif_sequence	655	4	-	short_function
PeHVA22B		motif_sequence	764	4	-	short_function
PeHVA22B		motif_sequence	1062	4	+	short_function
PeHVA22B		motif_sequence	1292	4	+	short_function
PeHVA22B		motif_sequence	1399	4	+	short_function
PeHVA22B		motif_sequence	1453	4	-	short_function
PeHVA22B		motif_sequence	1565	4	-	short_function
PeHVA22B		motif_sequence	1662	4	+	short_function
PeHVA22B		motif_sequence	1670	4	+	short_function
PeHVA22B		motif_sequence	1675	4	+	short_function
PeHVA22B		motif_sequence	1680	4	+	short_function
PeHVA22B		motif_sequence	1790	4	+	short_function
PeHVA22B		motif_sequence	1802	4	+	short_function
PeHVA22B	3-AF3 binding site	CACTATCTAAC	1987	10	-	part of a conserved DNA module array (CMA3)
PeHVA22C	TGACG-motif	TGACG	554	5	+	MeJA-responsiveness
PeHVA22C	TGACG-motif	TGACG	1600	5	-	MeJA-responsiveness
PeHVA22C	TGACG-motif	TGACG	1869	5	-	MeJA-responsiveness
PeHVA22C	TGACG-motif	TGACG	1890	5	+	MeJA-responsiveness
PeHVA22C	TATA	TATAAAAT	56	8	+
PeHVA22C	TATA	TATAAAAT	483	8	+
PeHVA22C	ARE	AAACCA	199	6	+	Anaerobic induction
PeHVA22C	ARE	AAACCA	1126	6	+	Anaerobic induction
PeHVA22C	TATA-box	TACAAAA	49	7	-	core promoter element around -30 of transcription start
PeHVA22C	TATA-box	TATACA	52	6	-	core promoter element around -30 of transcription start
PeHVA22C	TATA-box	TATATA	54	6	+	core promoter element around -30 of transcription start
PeHVA22C	TATA-box	ATATAA	55	6	+	core promoter element around -30 of transcription start
PeHVA22C	TATA-box	TATA	56	4	+	core promoter element around -30 of transcription start
PeHVA22C	TATA-box	ATATAT	106	6	+	core promoter element around -30 of transcription start
PeHVA22C	TATA-box	TATA	107	4	+	core promoter element around -30 of transcription start
PeHVA22C	TATA-box	ATTATA	110	6	+	core promoter element around -30 of transcription start
PeHVA22C	TATA-box	TATAA	111	5	-	core promoter element around -30 of transcription start
PeHVA22C	TATA-box	TATA	112	4	+	core promoter element around -30 of transcription start
PeHVA22C	TATA-box	TATAAAA	121	7	-	core promoter element around -30 of transcription start
PeHVA22C	TATA-box	TATAAA	122	6	-	core promoter element around -30 of transcription start
PeHVA22C	TATA-box	TATAA	123	5	-	core promoter element around -30 of transcription start
PeHVA22C	TATA-box	TATA	124	4	+	core promoter element around -30 of transcription start
PeHVA22C	TATA-box	ATATAT	163	6	+	core promoter element around -30 of transcription start
PeHVA22C	TATA-box	TATATTTATATTT	164	12	+	core promoter element around -30 of transcription start
PeHVA22C	TATA-box	ATATAA	182	6	+	core promoter element around -30 of transcription start
PeHVA22C	TATA-box	TATA	183	4	+	core promoter element around -30 of transcription start
PeHVA22C	TATA-box	ATTATA	352	6	+	core promoter element around -30 of transcription start
PeHVA22C	TATA-box	TATATAA	353	7	-	core promoter element around -30 of transcription start
PeHVA22C	TATA-box	TATATA	354	6	+	core promoter element around -30 of transcription start
PeHVA22C	TATA-box	TATA	356	4	+	core promoter element around -30 of transcription start
PeHVA22C	TATA-box	TAAAGATT	394	8	-	core promoter element around -30 of transcription start
PeHVA22C	TATA-box	TATAAAT	480	7	-	core promoter element around -30 of transcription start
PeHVA22C	TATA-box	TATAAA	481	6	-	core promoter element around -30 of transcription start
PeHVA22C	TATA-box	TATAA	482	5	-	core promoter element around -30 of transcription start
PeHVA22C	TATA-box	TATA	483	4	+	core promoter element around -30 of transcription start
PeHVA22C	TATA-box	ATATAA	500	6	+	core promoter element around -30 of transcription start
PeHVA22C	TATA-box	TATA	501	4	+	core promoter element around -30 of transcription start
PeHVA22C	TATA-box	ATTATA	514	6	+	core promoter element around -30 of transcription start
PeHVA22C	TATA-box	TATAA	515	5	-	core promoter element around -30 of transcription start
PeHVA22C	TATA-box	TATA	516	4	+	core promoter element around -30 of transcription start
PeHVA22C	TATA-box	ATATAT	1158	6	-	core promoter element around -30 of transcription start
PeHVA22C	TATA-box	TATA	1159	4	-	core promoter element around -30 of transcription start
PeHVA22C	TATA-box	ATATAT	1805	6	-	core promoter element around -30 of transcription start
PeHVA22C	TATA-box	TATA	1806	4	-	core promoter element around -30 of transcription start
PeHVA22C	CAAT-box	CAAT	19	4	+
PeHVA22C	CAAT-box	CAAT	65	4	-
PeHVA22C	CAAT-box	CCAAT	202	5	+	common cis-acting element in promoter and enhancer regions
PeHVA22C	CAAT-box	CAAT	203	4	+
PeHVA22C	CAAT-box	CAAT	254	4	-
PeHVA22C	CAAT-box	CAAT	270	4	+
PeHVA22C	CAAT-box	CAAT	385	4	-
PeHVA22C	CAAT-box	CAAT	393	4	+
PeHVA22C	CAAT-box	CAAAT	570	5	+	common cis-acting element in promoter and enhancer regions
PeHVA22C	CAAT-box	TGCCAAC	623	7	-	common cis-acting element in promoter and enhancer regions
PeHVA22C	CAAT-box	CAAT	801	4	+
PeHVA22C	CAAT-box	TGCCAAC	852	7	-	common cis-acting element in promoter and enhancer regions
PeHVA22C	CAAT-box	CAAT	857	4	+
PeHVA22C	CAAT-box	CCAAT	943	5	+	common cis-acting element in promoter and enhancer regions
PeHVA22C	CAAT-box	CAAT	944	4	+
PeHVA22C	CAAT-box	CAAAT	1031	5	+	common cis-acting element in promoter and enhancer regions
PeHVA22C	CAAT-box	CCAAT	1359	5	+	common cis-acting element in promoter and enhancer regions
PeHVA22C	CAAT-box	CAAT	1360	4	+
PeHVA22C	CAAT-box	CAAT	1443	4	+
PeHVA22C	CAAT-box	CAAT	1676	4	+
PeHVA22C	CAAT-box	CAAT	1877	4	+
PeHVA22C	GATA-motif	GATAGGA	1191	7	-	Light responsive element
PeHVA22C	Myb	CAACTG	662	6	-
PeHVA22C	MYB recognition site	CCGTTG	1272	6	+
PeHVA22C	MYB recognition site	CCGTTG	1417	6	-
PeHVA22C	MYB recognition site	CCGTTG	1965	6	+
PeHVA22C	DRE core	GCCGAC	844	6	+
PeHVA22C	DRE core	GCCGAC	1048	6	+
PeHVA22C	DRE core	GCCGAC	1290	6	-
PeHVA22C	G-Box	CACGTT	650	6	-	Light responsive element
PeHVA22C	G-Box	CACGTG	1593	6	-	Light responsive element
PeHVA22C	G-Box	CACGTG	1614	6	-	Light responsive element
PeHVA22C	G-Box	CACGTT	1746	6	+	Light responsive element
PeHVA22C	G-Box	CACGTG	1786	6	-	Light responsive element
PeHVA22C		motif_sequence	8	4	-	short_function
PeHVA22C		motif_sequence	209	4	+	short_function
PeHVA22C		motif_sequence	308	4	-	short_function
PeHVA22C		motif_sequence	445	4	+	short_function
PeHVA22C		motif_sequence	532	4	-	short_function
PeHVA22C		motif_sequence	641	4	-	short_function
PeHVA22C		motif_sequence	758	4	-	short_function
PeHVA22C		motif_sequence	871	4	-	short_function
PeHVA22C		motif_sequence	1382	4	+	short_function
PeHVA22C		motif_sequence	1397	4	+	short_function
PeHVA22C		motif_sequence	1499	4	+	short_function
PeHVA22C		motif_sequence	1553	4	+	short_function
PeHVA22C		motif_sequence	1795	4	-	short_function
PeHVA22C	LTR	CCGAAA	276	6	-	Low-temperature responsiveness
PeHVA22C	LTR	CCGAAA	1689	6	+	Low-temperature responsiveness
PeHVA22C	Unnamed__1	CGTGG	1616	5	+
PeHVA22C	Unnamed__1	GCCACGTGGC	1784	9	-
PeHVA22C	Unnamed__1	CGTGG	1785	5	-
PeHVA22C	CCAAT-box	CAACGG	1272	6	-	MYBHv1 binding site
PeHVA22C	CCAAT-box	CAACGG	1417	6	+	MYBHv1 binding site
PeHVA22C	CCAAT-box	CAACGG	1965	6	-	MYBHv1 binding site
PeHVA22C	MBS	CAACTG	662	6	-	(MYB)Drought-inducibility
PeHVA22C	TC-rich repeats	GTTTTCTTAC	776	9	+	Defense and stress responsiveness
PeHVA22C	as-1	TGACG	554	5	+
PeHVA22C	as-1	TGACG	1600	5	-
PeHVA22C	as-1	TGACG	1869	5	-
PeHVA22C	as-1	TGACG	1890	5	+
PeHVA22C	GT1-motif	GGTTAA	630	6	+	Light responsive element
PeHVA22C	CGTCA-motif	CGTCA	554	5	-	MeJA-responsiveness
PeHVA22C	CGTCA-motif	CGTCA	1600	5	+	MeJA-responsiveness
PeHVA22C	CGTCA-motif	CGTCA	1869	5	+	MeJA-responsiveness
PeHVA22C	CGTCA-motif	CGTCA	1890	5	-	MeJA-responsiveness
PeHVA22C	TCT-motif	TCTTAC	1811	6	-	Light responsive element
PeHVA22C	Unnamed__4	CTCC	447	4	+
PeHVA22C	Unnamed__4	CTCC	475	4	-
PeHVA22C	Unnamed__4	CTCC	871	4	-
PeHVA22C	Unnamed__4	CTCC	1630	4	-
PeHVA22C	Unnamed__4	CTCC	1634	4	-
PeHVA22C	Unnamed__4	CTCC	1723	4	-
PeHVA22C	Unnamed__4	CTCC	1795	4	-
PeHVA22C	F-box	CTATTCTCATT	766	10	-
PeHVA22C	ABRE	ACGTG	651	5	+	(ABA)Abscisic acid responsiveness
PeHVA22C	ABRE	GACACGTGGC	1591	9	-	(ABA)Abscisic acid responsiveness
PeHVA22C	ABRE	CACGTG	1593	6	-	(ABA)Abscisic acid responsiveness
PeHVA22C	ABRE	ACGTG	1594	5	+	(ABA)Abscisic acid responsiveness
PeHVA22C	ABRE	GACACGTGGC	1612	9	+	(ABA)Abscisic acid responsiveness
PeHVA22C	ABRE	CACGTG	1614	6	-	(ABA)Abscisic acid responsiveness
PeHVA22C	ABRE	ACGTG	1615	5	+	(ABA)Abscisic acid responsiveness
PeHVA22C	ABRE	ACGTG	1746	5	-	(ABA)Abscisic acid responsiveness
PeHVA22C	ABRE	GCAACGTGTC	1784	9	+	(ABA)Abscisic acid responsiveness
PeHVA22C	ABRE	CACGTG	1786	6	-	(ABA)Abscisic acid responsiveness
PeHVA22C	ABRE	ACGTG	1787	5	+	(ABA)Abscisic acid responsiveness
PeHVA22C	ABRE	GCAACGTGTC	1815	9	-	(ABA)Abscisic acid responsiveness
PeHVA22C	re2f-1	GCGGGAAA	1476	8	-
PeHVA22C	TGA-element	AACGAC	1702	6	-	(IAA)Auxin responsiveness
PeHVA22C	MYB	CAACCA	621	6	-
PeHVA22C	MYB	CAACCA	850	6	-
PeHVA22C	MYB	CAACCA	1101	6	-
PeHVA22C	W box	TTGACC	281	6	-
PeHVA22C	W box	TTGACC	975	6	-
PeHVA22C	G-box	CACGTG	1593	6	-	Light responsive element
PeHVA22C	G-box	CACGAC	1603	6	+	Light responsive element
PeHVA22C	G-box	ACACGTGGC	1613	9	+	Light responsive element
PeHVA22C	G-box	CACGTG	1614	6	-	Light responsive element
PeHVA22C	G-box	TAAACGTG	1746	8	-	Light responsive element
PeHVA22C	G-box	ACACGTGGC	1784	9	-	Light responsive element
PeHVA22C	G-box	CACGTG	1786	6	-	Light responsive element
PeHVA22C	Box 4	ATTAAT	83	6	+	part of a conserved DNA module involved in light responsiveness
PeHVA22C	Box 4	ATTAAT	115	6	+	part of a conserved DNA module involved in light responsiveness
PeHVA22C	Box 4	ATTAAT	159	6	+	part of a conserved DNA module involved in light responsiveness
PeHVA22C	TCA	TCATCTTCAT	207	9	+
PeHVA22C	AT~TATA-box	TATATA	54	6	+
PeHVA22C	AT~TATA-box	TATATA	354	6	+
PeHVA22C	LAMP-element	CTTTATCA	397	8	+	Light responsive element
PeHVA22D	CTAG-motif	ACTAGCAGAA	1316	9	-
PeHVA22D	AT~TATA-box	TATATA	287	6	+
PeHVA22D	circadian	CAAAGATATC	1287	9	-	Circadian control
PeHVA22D	Myb-binding site	CAACAG	1473	6	-
PeHVA22D	Myb-binding site	CAACAG	1781	6	-
PeHVA22D	P-box	CCTTTTG	474	7	-	(GA)Gibberellin responsiveness
PeHVA22D	MYB	TAACCA	295	6	+
PeHVA22D	MYB	CAACCA	672	6	-
PeHVA22D	MYB	CAACAG	1473	6	-
PeHVA22D	MYB	CAACAG	1781	6	-
PeHVA22D	W box	TTGACC	681	6	-
PeHVA22D	W box	TTGACC	1503	6	+
PeHVA22D	G-box	CACGTG	1009	6	-	Light responsive element
PeHVA22D	TGA-element	AACGAC	738	6	-	(IAA)Auxin responsiveness
PeHVA22D	TGA-element	AACGAC	1414	6	-	(IAA)Auxin responsiveness
PeHVA22D	TCT-motif	TCTTAC	426	6	-	Light responsive element
PeHVA22D	Unnamed__4	CTCC	204	4	+
PeHVA22D	Unnamed__4	CTCC	394	4	-
PeHVA22D	Unnamed__4	CTCC	612	4	+
PeHVA22D	Unnamed__4	CTCC	920	4	+
PeHVA22D	Unnamed__4	CTCC	1130	4	+
PeHVA22D	Unnamed__4	CTCC	1140	4	+
PeHVA22D	Unnamed__4	CTCC	1152	4	+
PeHVA22D	Unnamed__4	CTCC	1229	4	+
PeHVA22D	Unnamed__4	CTCC	1241	4	+
PeHVA22D	Unnamed__4	CTCC	1456	4	+
PeHVA22D	O2-site	GATGACATGG	112	9	+	cis-acting regulatory element involved in zein metabolism regulation
PeHVA22D	O2-site	GATGATGTGG	978	9	+	cis-acting regulatory element involved in zein metabolism regulation
PeHVA22D	O2-site	GTTGACGTGA	1502	9	+	cis-acting regulatory element involved in zein metabolism regulation
PeHVA22D	ABRE	CACGTG	1009	6	-	(ABA)Abscisic acid responsiveness
PeHVA22D	ABRE	ACGTG	1010	5	+	(ABA)Abscisic acid responsiveness
PeHVA22D	MYB-like sequence	TAACCA	295	6	+
PeHVA22D	TCCC-motif	TCTCCCT	1129	7	+	Light responsive element
PeHVA22D	CCAAT-box	CAACGG	580	6	+	MYBHv1 binding site
PeHVA22D	CCAAT-box	CAACGG	615	6	-	MYBHv1 binding site
PeHVA22D	CCAAT-box	CAACGG	971	6	+	MYBHv1 binding site
PeHVA22D	MBS	CAACTG	936	6	+	(MYB)Drought-inducibility
PeHVA22D	I-box	cCATATCCAAT	404	10	+	Light responsive element
PeHVA22D	as-1	TGACG	387	5	-
PeHVA22D	as-1	TGACG	1209	5	+
PeHVA22D	CGTCA-motif	CGTCA	387	5	+	MeJA-responsiveness
PeHVA22D	CGTCA-motif	CGTCA	1209	5	-	MeJA-responsiveness
PeHVA22D	TCA-element	CCATCTTTTT	864	9	-	(SA)Salicylic acid responsiveness
PeHVA22D	TCA-element	CCATCTTTTT	1219	9	+	(SA)Salicylic acid responsiveness
PeHVA22D	MRE	AACCTAA	1515	7	-	MYB binding site involved in light responsiveness
PeHVA22D	Unnamed__1	CGTGG	206	5	-
PeHVA22D	Unnamed__1	CGTGG	1259	5	-
PeHVA22D	Myb	CAACTG	936	6	+
PeHVA22D		motif_sequence	369	4	-	short_function
PeHVA22D		motif_sequence	896	4	+	short_function
PeHVA22D		motif_sequence	1128	4	+	short_function
PeHVA22D		motif_sequence	1138	4	+	short_function
PeHVA22D		motif_sequence	1150	4	+	short_function
PeHVA22D		motif_sequence	1157	4	+	short_function
PeHVA22D		motif_sequence	1246	4	+	short_function
PeHVA22D		motif_sequence	1491	4	+	short_function
PeHVA22D		motif_sequence	1853	4	+	short_function
PeHVA22D		motif_sequence	1910	4	+	short_function
PeHVA22D	G-Box	CACGTG	1009	6	-	Light responsive element
PeHVA22D	MYB recognition site	CCGTTG	580	6	-
PeHVA22D	MYB recognition site	CCGTTG	615	6	+
PeHVA22D	MYB recognition site	CCGTTG	971	6	-
PeHVA22D	LTR	CCGAAA	1164	6	-	Low-temperature responsiveness
PeHVA22D	LTR	CCGAAA	1200	6	+	Low-temperature responsiveness
PeHVA22D	LTR	CCGAAA	1845	6	+	Low-temperature responsiveness
PeHVA22D	LTR	CCGAAA	1920	6	-	Low-temperature responsiveness
PeHVA22D	TGACG-motif	TGACG	387	5	-	MeJA-responsiveness
PeHVA22D	TGACG-motif	TGACG	1209	5	+	MeJA-responsiveness
PeHVA22D	CAT-box	GCCACT	708	6	+	Meristem expression
PeHVA22D	CAT-box	GCCACT	1051	6	+	Meristem expression
PeHVA22D	ARE	AAACCA	1064	6	+	Anaerobic induction
PeHVA22D	ARE	AAACCA	1096	6	+	Anaerobic induction
PeHVA22D	TATA-box	TATA	4	4	+	core promoter element around -30 of transcription start
PeHVA22D	TATA-box	TATA	60	4	+	core promoter element around -30 of transcription start
PeHVA22D	TATA-box	TATAAA	191	6	-	core promoter element around -30 of transcription start
PeHVA22D	TATA-box	TATAA	192	5	-	core promoter element around -30 of transcription start
PeHVA22D	TATA-box	TATA	193	4	+	core promoter element around -30 of transcription start
PeHVA22D	TATA-box	TATATA	287	6	+	core promoter element around -30 of transcription start
PeHVA22D	TATA-box	ATATAT	288	6	+	core promoter element around -30 of transcription start
PeHVA22D	TATA-box	TATA	289	4	+	core promoter element around -30 of transcription start
PeHVA22D	TATA-box	TACAAAA	554	7	-	core promoter element around -30 of transcription start
PeHVA22D	TATA-box	TATA	819	4	+	core promoter element around -30 of transcription start
PeHVA22D	TATA-box	TATAA	1016	5	-	core promoter element around -30 of transcription start
PeHVA22D	TATA-box	TATA	1017	4	-	core promoter element around -30 of transcription start
PeHVA22D	TATA-box	TATA	1482	4	-	core promoter element around -30 of transcription start
PeHVA22D	TATA-box	TATA	1888	4	-	core promoter element around -30 of transcription start
PeHVA22D	CAAT-box	CCAAT	9	5	-	common cis-acting element in promoter and enhancer regions
PeHVA22D	CAAT-box	CCAAT	73	5	+	common cis-acting element in promoter and enhancer regions
PeHVA22D	CAAT-box	CAAT	74	4	+
PeHVA22D	CAAT-box	CAAT	97	4	+
PeHVA22D	CAAT-box	CAAT	108	4	+
PeHVA22D	CAAT-box	CAAT	247	4	-
PeHVA22D	CAAT-box	CCAAT	298	5	+	common cis-acting element in promoter and enhancer regions
PeHVA22D	CAAT-box	CAAT	299	4	+
PeHVA22D	CAAT-box	CCAAT	355	5	+	common cis-acting element in promoter and enhancer regions
PeHVA22D	CAAT-box	CAAT	356	4	+
PeHVA22D	CAAT-box	CAAAT	410	5	+	common cis-acting element in promoter and enhancer regions
PeHVA22D	CAAT-box	CAAT	459	4	-
PeHVA22D	CAAT-box	CAAT	482	4	-
PeHVA22D	CAAT-box	CAAT	655	4	+
PeHVA22D	CAAT-box	CAAT	764	4	-
PeHVA22D	CAAT-box	CAAAT	1072	5	-	common cis-acting element in promoter and enhancer regions
PeHVA22D	CAAT-box	CAAAT	1080	5	+	common cis-acting element in promoter and enhancer regions
PeHVA22D	CAAT-box	CAAT	1267	4	-
PeHVA22D	CAAT-box	CAAAT	1359	5	-	common cis-acting element in promoter and enhancer regions
PeHVA22D	CAAT-box	CCAAT	1393	5	-	common cis-acting element in promoter and enhancer regions
PeHVA22D	CAAT-box	CAAT	1402	4	+
PeHVA22D	CAAT-box	CAAAT	1431	5	-	common cis-acting element in promoter and enhancer regions
PeHVA22D	CAAT-box	CAAT	1607	4	-
PeHVA22D	CAAT-box	CAAAT	1629	5	-	common cis-acting element in promoter and enhancer regions
PeHVA22D	CAAT-box	TGCCAAC	1701	7	+	common cis-acting element in promoter and enhancer regions
PeHVA22D	CAAT-box	CAAAT	1807	5	-	common cis-acting element in promoter and enhancer regions
PeHVA22D	CAAT-box	CAAT	1816	4	-
PeHVA22D	CAAT-box	CAAT	1892	4	-
PeHVA22D	CAAT-box	CAAT	1916	4	-
PeHVA22D	CAAT-box	CAAT	1952	4	-
PeHVA22D	CAAT-box	CAAT	1961	4	+
PeHVA22D	CAAT-box	CAAAT	1967	5	-	common cis-acting element in promoter and enhancer regions
PeHVA22D	CAAT-box	CAAT	1984	4	-
PeHVA22D	AE-box	AGAAACAA	1433	8	-	Light responsive element
PeHVA22D	AE-box	AGAAACAA	1669	8	-	Light responsive element
PeHVA22D	MYC	CATTTG	410	6	-
PeHVA22D	MYC	CATTTG	1358	6	+
PeHVA22D	MYC	CATTTG	1966	6	+
PeHVA22D	GARE-motif	TCTGTTG	1472	7	+	(GA)Gibberellin responsiveness
PeHVA22D	GARE-motif	TCTGTTG	1780	7	+	(GA)Gibberellin responsiveness
PeHVA22E	GARE-motif	TCTGTTG	992	7	+	(GA)Gibberellin responsiveness
PeHVA22E	GATA-motif	AAGATAAGATT	479	10	+	Light responsive element
PeHVA22E	TATA-box	TATAAA	824	6	-	core promoter element around -30 of transcription start
PeHVA22E	TATA-box	TATAA	825	5	-	core promoter element around -30 of transcription start
PeHVA22E	TATA-box	TATA	826	4	+	core promoter element around -30 of transcription start
PeHVA22E	TATA-box	ccTATAAAaa	1082	9	-	core promoter element around -30 of transcription start
PeHVA22E	TATA-box	TATACA	1104	6	-	core promoter element around -30 of transcription start
PeHVA22E	TATA-box	TATA	1106	4	-	core promoter element around -30 of transcription start
PeHVA22E	TATA-box	TATATA	1195	6	-	core promoter element around -30 of transcription start
PeHVA22E	TATA-box	ATATAT	1196	6	-	core promoter element around -30 of transcription start
PeHVA22E	TATA-box	TATATA	1197	6	-	core promoter element around -30 of transcription start
PeHVA22E	TATA-box	ATATAT	1198	6	-	core promoter element around -30 of transcription start
PeHVA22E	TATA-box	TATATA	1199	6	-	core promoter element around -30 of transcription start
PeHVA22E	TATA-box	ATATAT	1200	6	-	core promoter element around -30 of transcription start
PeHVA22E	TATA-box	TATATA	1201	6	-	core promoter element around -30 of transcription start
PeHVA22E	TATA-box	ATATAT	1202	6	-	core promoter element around -30 of transcription start
PeHVA22E	TATA-box	TATATA	1203	6	-	core promoter element around -30 of transcription start
PeHVA22E	TATA-box	ATATAT	1204	6	-	core promoter element around -30 of transcription start
PeHVA22E	TATA-box	TATATA	1205	6	-	core promoter element around -30 of transcription start
PeHVA22E	TATA-box	ATATAT	1206	6	-	core promoter element around -30 of transcription start
PeHVA22E	TATA-box	TATATA	1207	6	-	core promoter element around -30 of transcription start
PeHVA22E	TATA-box	ATATAT	1208	6	-	core promoter element around -30 of transcription start
PeHVA22E	TATA-box	TATATA	1209	6	-	core promoter element around -30 of transcription start
PeHVA22E	TATA-box	ATATAT	1210	6	-	core promoter element around -30 of transcription start
PeHVA22E	TATA-box	TATATA	1211	6	-	core promoter element around -30 of transcription start
PeHVA22E	TATA-box	ATATAT	1212	6	-	core promoter element around -30 of transcription start
PeHVA22E	TATA-box	TATATA	1213	6	-	core promoter element around -30 of transcription start
PeHVA22E	TATA-box	ATATAT	1214	6	-	core promoter element around -30 of transcription start
PeHVA22E	TATA-box	TATA	1215	4	-	core promoter element around -30 of transcription start
PeHVA22E	TATA-box	TATA	1254	4	-	core promoter element around -30 of transcription start
PeHVA22E	TATA-box	ATTATA	1296	6	+	core promoter element around -30 of transcription start
PeHVA22E	TATA-box	TATAA	1297	5	-	core promoter element around -30 of transcription start
PeHVA22E	TATA-box	TATA	1298	4	-	core promoter element around -30 of transcription start
PeHVA22E	TATA-box	TATATA	1308	6	-	core promoter element around -30 of transcription start
PeHVA22E	TATA-box	ATATAT	1309	6	-	core promoter element around -30 of transcription start
PeHVA22E	TATA-box	TATATA	1310	6	-	core promoter element around -30 of transcription start
PeHVA22E	TATA-box	ATATAT	1311	6	-	core promoter element around -30 of transcription start
PeHVA22E	TATA-box	TATATA	1312	6	-	core promoter element around -30 of transcription start
PeHVA22E	TATA-box	ATATAT	1313	6	-	core promoter element around -30 of transcription start
PeHVA22E	TATA-box	TATATA	1314	6	-	core promoter element around -30 of transcription start
PeHVA22E	TATA-box	ATATAT	1315	6	-	core promoter element around -30 of transcription start
PeHVA22E	TATA-box	TATA	1316	4	-	core promoter element around -30 of transcription start
PeHVA22E	TATA-box	ATATAA	1382	6	+	core promoter element around -30 of transcription start
PeHVA22E	TATA-box	TATA	1383	4	-	core promoter element around -30 of transcription start
PeHVA22E	TATA-box	TAAAGATT	1388	8	+	core promoter element around -30 of transcription start
PeHVA22E	TATA-box	TATAAA	1423	6	-	core promoter element around -30 of transcription start
PeHVA22E	TATA-box	TATAA	1424	5	-	core promoter element around -30 of transcription start
PeHVA22E	TATA-box	TATA	1425	4	-	core promoter element around -30 of transcription start
PeHVA22E	TATA-box	TATATA	1446	6	-	core promoter element around -30 of transcription start
PeHVA22E	TATA-box	TATA	1448	4	-	core promoter element around -30 of transcription start
PeHVA22E	TATA-box	TATATA	1467	6	-	core promoter element around -30 of transcription start
PeHVA22E	TATA-box	ATATAT	1468	6	-	core promoter element around -30 of transcription start
PeHVA22E	TATA-box	TATATA	1469	6	-	core promoter element around -30 of transcription start
PeHVA22E	TATA-box	ATATAA	1470	6	+	core promoter element around -30 of transcription start
PeHVA22E	TATA-box	TATA	1471	4	-	core promoter element around -30 of transcription start
PeHVA22E	TATA-box	TATAAAA	1544	7	-	core promoter element around -30 of transcription start
PeHVA22E	TATA-box	TATAAA	1545	6	-	core promoter element around -30 of transcription start
PeHVA22E	TATA-box	TATAA	1546	5	-	core promoter element around -30 of transcription start
PeHVA22E	TATA-box	TATA	1547	4	-	core promoter element around -30 of transcription start
PeHVA22E	TATA-box	TATAAAA	1655	7	-	core promoter element around -30 of transcription start
PeHVA22E	TATA-box	TATAAA	1656	6	-	core promoter element around -30 of transcription start
PeHVA22E	TATA-box	TATAA	1657	5	-	core promoter element around -30 of transcription start
PeHVA22E	TATA-box	TATA	1658	4	-	core promoter element around -30 of transcription start
PeHVA22E	TATA-box	ATTATA	1790	6	+	core promoter element around -30 of transcription start
PeHVA22E	TATA-box	TATAA	1791	5	-	core promoter element around -30 of transcription start
PeHVA22E	TATA-box	TATA	1792	4	-	core promoter element around -30 of transcription start
PeHVA22E	TATA-box	TATA	1936	4	-	core promoter element around -30 of transcription start
PeHVA22E	TATA-box	ATTATA	1961	6	+	core promoter element around -30 of transcription start
PeHVA22E	TATA-box	TATAA	1962	5	-	core promoter element around -30 of transcription start
PeHVA22E	TATA-box	TATA	1963	4	-	core promoter element around -30 of transcription start
PeHVA22E	ARE	AAACCA	71	6	+	Anaerobic induction
PeHVA22E	ARE	AAACCA	177	6	+	Anaerobic induction
PeHVA22E	ARE	AAACCA	1366	6	-	Anaerobic induction
PeHVA22E	TATA	TATAAAAT	1543	8	-
PeHVA22E	CAT-box	GCCACT	1453	6	-	Meristem expression
PeHVA22E	Unnamed__8	TCCACGTAGA	489	9	+
PeHVA22E	TGACG-motif	TGACG	619	5	-	MeJA-responsiveness
PeHVA22E	TGACG-motif	TGACG	730	5	-	MeJA-responsiveness
PeHVA22E	LTR	CCGAAA	1979	6	-	Low-temperature responsiveness
PeHVA22E	G-Box	CACGTT	1860	6	-	Light responsive element
PeHVA22E	Myb	CAACTG	935	6	-
PeHVA22E	Myb	TAACTG	1698	6	-
PeHVA22E	Unnamed__1	CGTGG	47	5	-
PeHVA22E	Unnamed__1	CGTGG	885	5	+
PeHVA22E	Unnamed__1	CGTGG	1050	5	-
PeHVA22E	Unnamed__1	CGTGG	1059	5	+
PeHVA22E	MRE	AACCTAA	1077	7	-	MYB binding site involved in light responsiveness
PeHVA22E	MRE	AACCTAA	1804	7	-	MYB binding site involved in light responsiveness
PeHVA22E	Unnamed__2	AACCTAACCT	1801	9	-
PeHVA22E	TC-rich repeats	GTTTTCTTAC	1984	9	-	Defense and stress responsiveness
PeHVA22E	AAAC-motif	CAATCAAAACCT	1079	11	-	Light responsive element
PeHVA22E	ABRE	ACGTG	1051	5	-	(ABA)Abscisic acid responsiveness
PeHVA22E	ABRE	ACGTG	1861	5	+	(ABA)Abscisic acid responsiveness
PeHVA22E	CCGTCC motif	CCGTCC	1602	6	-
PeHVA22E	Unnamed__4	CTCC	34	4	-
PeHVA22E	Unnamed__4	CTCC	60	4	+
PeHVA22E	Unnamed__4	CTCC	110	4	+
PeHVA22E	Unnamed__4	CTCC	115	4	+
PeHVA22E	Unnamed__4	CTCC	119	4	+
PeHVA22E	Unnamed__4	CTCC	151	4	+
PeHVA22E	Unnamed__4	CTCC	254	4	+
PeHVA22E	Unnamed__4	CTCC	276	4	+
PeHVA22E	Unnamed__4	CTCC	352	4	-
PeHVA22E	Unnamed__4	CTCC	381	4	+
PeHVA22E	Unnamed__4	CTCC	559	4	-
PeHVA22E	Unnamed__4	CTCC	701	4	-
PeHVA22E	Unnamed__4	CTCC	794	4	-
PeHVA22E	Unnamed__4	CTCC	847	4	-
PeHVA22E	Unnamed__4	CTCC	888	4	-
PeHVA22E	Unnamed__4	CTCC	1062	4	-
PeHVA22E	Unnamed__4	CTCC	1090	4	-
PeHVA22E	Unnamed__4	CTCC	1142	4	+
PeHVA22E	Unnamed__4	CTCC	1277	4	-
PeHVA22E	Unnamed__4	CTCC	1488	4	+
PeHVA22E	Unnamed__4	CTCC	1618	4	+
PeHVA22E	Unnamed__4	CTCC	1896	4	+
PeHVA22E	TGA-element	AACGAC	1873	6	-	(IAA)Auxin responsiveness
PeHVA22E	A-box	CCGTCC	1602	6	-	cis-acting regulatory element
PeHVA22E	Sp1	GGGCGG	906	6	+	Light responsive element
PeHVA22E	Sp1	GGGCGG	918	6	+	Light responsive element
PeHVA22E	Unnamed__12	TCCACGTAGA	489	9	+
PeHVA22E	CCGTCC-box	CCGTCC	1602	6	-
PeHVA22E	G-box	CAGACGTGGCA	1048	10	-	Light responsive element
PeHVA22E	G-box	CACGTC	1051	6	+	Light responsive element
PeHVA22E	WRE3	CCACCT	24	6	-
PeHVA22E	WRE3	CCACCT	1064	6	-
PeHVA22E	MYB	CAACAG	852	6	-
PeHVA22E	MYB	CAACAG	993	6	-
PeHVA22E	Myc	TCTCTTA	1713	7	-
PeHVA22E	TCA	TCATCTTCAT	152	9	+
PeHVA22E	Box 4	ATTAAT	1113	6	-	part of a conserved DNA module involved in light responsiveness
PeHVA22E	Box 4	ATTAAT	1413	6	-	part of a conserved DNA module involved in light responsiveness
PeHVA22E	Box 4	ATTAAT	1539	6	-	part of a conserved DNA module involved in light responsiveness
PeHVA22E	Box 4	ATTAAT	1708	6	-	part of a conserved DNA module involved in light responsiveness
PeHVA22E	MYC	CATTTG	657	6	-
PeHVA22E	MYC	CATTTG	1342	6	+
PeHVA22E	MYC	CATGTG	1458	6	-
PeHVA22E	MYC	CATTTG	1643	6	+
PeHVA22E	CAAT-box	CCAAT	31	5	-	common cis-acting element in promoter and enhancer regions
PeHVA22E	CAAT-box	CCAAT	215	5	+	common cis-acting element in promoter and enhancer regions
PeHVA22E	CAAT-box	CAAT	216	4	+
PeHVA22E	CAAT-box	CCAAT	322	5	+	common cis-acting element in promoter and enhancer regions
PeHVA22E	CAAT-box	CAAT	323	4	+
PeHVA22E	CAAT-box	CAAT	540	4	+
PeHVA22E	CAAT-box	CAAAT	563	5	+	common cis-acting element in promoter and enhancer regions
PeHVA22E	CAAT-box	CAAT	588	4	+
PeHVA22E	CAAT-box	CAAAT	657	5	+	common cis-acting element in promoter and enhancer regions
PeHVA22E	CAAT-box	CAAT	679	4	+
PeHVA22E	CAAT-box	CCAAT	801	5	-	common cis-acting element in promoter and enhancer regions
PeHVA22E	CAAT-box	TGCCAAC	937	7	-	common cis-acting element in promoter and enhancer regions
PeHVA22E	CAAT-box	TGCCAAC	1026	7	-	common cis-acting element in promoter and enhancer regions
PeHVA22E	CAAT-box	CAAT	1046	4	-
PeHVA22E	CAAT-box	CCAAT	1087	5	-	common cis-acting element in promoter and enhancer regions
PeHVA22E	CAAT-box	CAAAT	1175	5	-	common cis-acting element in promoter and enhancer regions
PeHVA22E	CAAT-box	CCAAT	1322	5	+	common cis-acting element in promoter and enhancer regions
PeHVA22E	CAAT-box	CAAT	1323	4	+
PeHVA22E	CAAT-box	CAAAT	1343	5	-	common cis-acting element in promoter and enhancer regions
PeHVA22E	CAAT-box	CAAT	1417	4	-
PeHVA22E	CAAT-box	CAAT	1441	4	+
PeHVA22E	CAAT-box	CAAT	1502	4	+
PeHVA22E	CAAT-box	CAAT	1551	4	-
PeHVA22E	CAAT-box	CAAT	1558	4	+
PeHVA22E	CAAT-box	CAAAT	1567	5	-	common cis-acting element in promoter and enhancer regions
PeHVA22E	CAAT-box	CCAAT	1627	5	-	common cis-acting element in promoter and enhancer regions
PeHVA22E	CAAT-box	CAAAT	1644	5	-	common cis-acting element in promoter and enhancer regions
PeHVA22E	CAAT-box	CAAAT	1705	5	+	common cis-acting element in promoter and enhancer regions
PeHVA22E	CAAT-box	CCAAT	1745	5	+	common cis-acting element in promoter and enhancer regions
PeHVA22E	CAAT-box	CAAT	1746	4	+
PeHVA22E	CAAT-box	CAAAT	1848	5	-	common cis-acting element in promoter and enhancer regions
PeHVA22E	CAAT-box	CAAT	1916	4	+
PeHVA22E	CAAT-box	CCAAT	1921	5	+	common cis-acting element in promoter and enhancer regions
PeHVA22E	CAAT-box	CAAT	1922	4	+
PeHVA22E	AC-II	TCACCAACCCCC	212	11	+
PeHVA22E	Unnamed__10	TCCACGTAGA	489	9	+
PeHVA22E		motif_sequence	20	4	-	short_function
PeHVA22E		motif_sequence	108	4	+	short_function
PeHVA22E		motif_sequence	149	4	+	short_function
PeHVA22E		motif_sequence	154	4	+	short_function
PeHVA22E		motif_sequence	224	4	+	short_function
PeHVA22E		motif_sequence	274	4	+	short_function
PeHVA22E		motif_sequence	639	4	+	short_function
PeHVA22E		motif_sequence	649	4	+	short_function
PeHVA22E		motif_sequence	758	4	+	short_function
PeHVA22E		motif_sequence	970	4	-	short_function
PeHVA22E		motif_sequence	1140	4	+	short_function
PeHVA22E		motif_sequence	1457	4	-	short_function
PeHVA22E		motif_sequence	1674	4	-	short_function
PeHVA22E		motif_sequence	1763	4	-	short_function
PeHVA22E		motif_sequence	1894	4	+	short_function
PeHVA22E		motif_sequence	1952	4	-	short_function
PeHVA22E	ERE	ATTTCATA	1290	8	-
PeHVA22E	DRE core	GCCGAC	1054	6	-
PeHVA22E	STRE	AGGGG	796	5	+
PeHVA22E	STRE	AGGGG	983	5	+
PeHVA22E	CGTCA-motif	CGTCA	619	5	+	MeJA-responsiveness
PeHVA22E	CGTCA-motif	CGTCA	730	5	+	MeJA-responsiveness
PeHVA22E	as-1	TGACG	619	5	-
PeHVA22E	as-1	TGACG	730	5	-
PeHVA22E	MBS	CAACTG	935	6	-	(MYB)Drought-inducibility
PeHVA22E	Unnamed__14	TCCACGTAGA	489	9	+
PeHVA22E	AAGAA-motif	GAAAGAA	331	7	-
PeHVA22E	AAGAA-motif	GAAAGAA	720	7	+
PeHVA22E	3-AF1 binding site	TAAGAGAGGAA	1713	10	+	Light responsive element
PeHVA22E	W box	TTGACC	132	6	-
PeHVA22E	W box	TTGACC	1606	6	-
PeHVA22E	P-box	CCTTTTG	1272	7	-	(GA)Gibberellin responsiveness
PeHVA22E	LAMP-element	CTTTATCA	1591	8	+	Light responsive element
PeHVA22E	AT~TATA-box	TATATA	1195	6	-
PeHVA22E	AT~TATA-box	TATATA	1197	6	-
PeHVA22E	AT~TATA-box	TATATA	1199	6	-
PeHVA22E	AT~TATA-box	TATATA	1201	6	-
PeHVA22E	AT~TATA-box	TATATA	1203	6	-
PeHVA22E	AT~TATA-box	TATATA	1205	6	-
PeHVA22E	AT~TATA-box	TATATA	1207	6	-
PeHVA22E	AT~TATA-box	TATATA	1209	6	-
PeHVA22E	AT~TATA-box	TATATA	1211	6	-
PeHVA22E	AT~TATA-box	TATATA	1213	6	-
PeHVA22E	AT~TATA-box	TATATA	1308	6	-
PeHVA22E	AT~TATA-box	TATATA	1310	6	-
PeHVA22E	AT~TATA-box	TATATA	1312	6	-
PeHVA22E	AT~TATA-box	TATATA	1314	6	-
PeHVA22E	AT~TATA-box	TATATA	1446	6	-
PeHVA22E	AT~TATA-box	TATATA	1467	6	-
PeHVA22E	AT~TATA-box	TATATA	1469	6	-
PeHVA22E	Myb-binding site	CAACAG	852	6	-
PeHVA22E	Myb-binding site	CAACAG	993	6	-
PeHVA22F	ABRE3a	TACGTG	501	6	+
PeHVA22F	ACE	CTAACGTATT	1215	10	+	Light responsive element
PeHVA22F	Myb	TAACTG	1531	6	-
PeHVA22F	Myb	TAACTG	1722	6	+
PeHVA22F	Myb	TAACTG	1918	6	-
PeHVA22F		motif_sequence	221	4	-	short_function
PeHVA22F		motif_sequence	338	4	+	short_function
PeHVA22F		motif_sequence	438	4	+	short_function
PeHVA22F		motif_sequence	506	4	-	short_function
PeHVA22F		motif_sequence	675	4	-	short_function
PeHVA22F		motif_sequence	863	4	-	short_function
PeHVA22F		motif_sequence	1040	4	-	short_function
PeHVA22F		motif_sequence	1061	4	+	short_function
PeHVA22F		motif_sequence	1271	4	-	short_function
PeHVA22F		motif_sequence	1324	4	+	short_function
PeHVA22F		motif_sequence	1422	4	-	short_function
PeHVA22F		motif_sequence	1573	4	-	short_function
PeHVA22F		motif_sequence	1753	4	+	short_function
PeHVA22F		motif_sequence	1797	4	-	short_function
PeHVA22F		motif_sequence	1964	4	-	short_function
PeHVA22F	G-Box	CACGTT	178	6	-	Light responsive element
PeHVA22F	G-Box	TCCACATGGCA	603	10	-	Light responsive element
PeHVA22F	AE-box	AGAAACAA	946	8	-	Light responsive element
PeHVA22F	CAAT-box	CAAAT	95	5	-	common cis-acting element in promoter and enhancer regions
PeHVA22F	CAAT-box	CAAT	134	4	+
PeHVA22F	CAAT-box	CAAAT	151	5	-	common cis-acting element in promoter and enhancer regions
PeHVA22F	CAAT-box	CCAAT	267	5	+	common cis-acting element in promoter and enhancer regions
PeHVA22F	CAAT-box	CAAT	268	4	+
PeHVA22F	CAAT-box	CAAAT	311	5	-	common cis-acting element in promoter and enhancer regions
PeHVA22F	CAAT-box	CAAT	350	4	+
PeHVA22F	CAAT-box	CAAT	379	4	+
PeHVA22F	CAAT-box	CAAT	381	4	-
PeHVA22F	CAAT-box	CAAT	428	4	+
PeHVA22F	CAAT-box	CAAT	546	4	-
PeHVA22F	CAAT-box	CAAT	570	4	+
PeHVA22F	CAAT-box	CAAT	648	4	-
PeHVA22F	CAAT-box	CAAT	872	4	-
PeHVA22F	CAAT-box	CCAAT	896	5	+	common cis-acting element in promoter and enhancer regions
PeHVA22F	CAAT-box	CAAT	897	4	+
PeHVA22F	CAAT-box	CAAAT	899	5	-	common cis-acting element in promoter and enhancer regions
PeHVA22F	CAAT-box	CAAT	964	4	+
PeHVA22F	CAAT-box	CCAAT	981	5	+	common cis-acting element in promoter and enhancer regions
PeHVA22F	CAAT-box	CAAT	982	4	+
PeHVA22F	CAAT-box	CAAT	1047	4	-
PeHVA22F	CAAT-box	CCAAT	1072	5	+	common cis-acting element in promoter and enhancer regions
PeHVA22F	CAAT-box	CAAT	1073	4	+
PeHVA22F	CAAT-box	CAAT	1143	4	+
PeHVA22F	CAAT-box	CAAAT	1183	5	+	common cis-acting element in promoter and enhancer regions
PeHVA22F	CAAT-box	CCAAT	1231	5	+	common cis-acting element in promoter and enhancer regions
PeHVA22F	CAAT-box	CAAT	1232	4	+
PeHVA22F	CAAT-box	CCAAT	1239	5	-	common cis-acting element in promoter and enhancer regions
PeHVA22F	CAAT-box	CAAAT	1315	5	+	common cis-acting element in promoter and enhancer regions
PeHVA22F	CAAT-box	CAAAT	1399	5	+	common cis-acting element in promoter and enhancer regions
PeHVA22F	CAAT-box	CAAT	1465	4	-
PeHVA22F	CAAT-box	CAAAT	1850	5	-	common cis-acting element in promoter and enhancer regions
PeHVA22F	TATA-box	TACAAAA	38	7	-	core promoter element around -30 of transcription start
PeHVA22F	TATA-box	TATA	207	4	+	core promoter element around -30 of transcription start
PeHVA22F	TATA-box	TATA	472	4	+	core promoter element around -30 of transcription start
PeHVA22F	TATA-box	TATA	843	4	+	core promoter element around -30 of transcription start
PeHVA22F	TATA-box	ccTATAAAaa	1581	9	+	core promoter element around -30 of transcription start
PeHVA22F	TATA-box	taTATAAAtc	1691	9	-	core promoter element around -30 of transcription start
PeHVA22F	TATA-box	ATATAT	1692	6	-	core promoter element around -30 of transcription start
PeHVA22F	TATA-box	TATATA	1693	6	-	core promoter element around -30 of transcription start
PeHVA22F	TATA-box	ATATAT	1694	6	-	core promoter element around -30 of transcription start
PeHVA22F	TATA-box	TATATA	1695	6	-	core promoter element around -30 of transcription start
PeHVA22F	TATA-box	ATATAA	1696	6	+	core promoter element around -30 of transcription start
PeHVA22F	TATA-box	TATA	1697	4	-	core promoter element around -30 of transcription start
PeHVA22F	TATA-box	TATAA	1719	5	-	core promoter element around -30 of transcription start
PeHVA22F	TATA-box	TATA	1720	4	-	core promoter element around -30 of transcription start
PeHVA22F	TATA-box	ATATAT	1912	6	-	core promoter element around -30 of transcription start
PeHVA22F	TATA-box	TATA	1913	4	-	core promoter element around -30 of transcription start
PeHVA22F	MYC	CAATTG	379	6	+
PeHVA22F	MYC	CATGTG	1788	6	+
PeHVA22F	TGACG-motif	TGACG	369	5	-	MeJA-responsiveness
PeHVA22F	TGACG-motif	TGACG	615	5	-	MeJA-responsiveness
PeHVA22F	ARE	AAACCA	344	6	-	Anaerobic induction
PeHVA22F	ARE	AAACCA	1228	6	+	Anaerobic induction
PeHVA22F	ARE	AAACCA	1265	6	-	Anaerobic induction
PeHVA22F	ARE	AAACCA	1408	6	-	Anaerobic induction
PeHVA22F	as-1	TGACG	369	5	-
PeHVA22F	as-1	TGACG	615	5	-
PeHVA22F	CGTCA-motif	CGTCA	369	5	+	MeJA-responsiveness
PeHVA22F	CGTCA-motif	CGTCA	615	5	+	MeJA-responsiveness
PeHVA22F	AP-1	TGAGTTAG	1782	8	-
PeHVA22F	MRE	AACCTAA	1365	7	+	MYB binding site involved in light responsiveness
PeHVA22F	Box II	TGGTAATAA	1341	9	-	Light responsive element
PeHVA22F	Box II	TGGTAATAA	1534	9	-	Light responsive element
PeHVA22F	Unnamed__1	CGTGG	87	5	+
PeHVA22F	Unnamed__1	CGTGG	180	5	+
PeHVA22F	Unnamed__1	CGTGG	278	5	-
PeHVA22F	STRE	AGGGG	364	5	-
PeHVA22F	STRE	AGGGG	706	5	-
PeHVA22F	WUN-motif	AAATTTCCT	105	9	+	wound-responsive element
PeHVA22F	AAGAA-motif	GAAAGAA	1472	7	+
PeHVA22F	AAGAA-motif	GAAAGAA	1761	7	-
PeHVA22F	ABRE4	CACGTA	501	6	-
PeHVA22F	ABRE	ACGTG	179	5	+	(ABA)Abscisic acid responsiveness
PeHVA22F	ABRE	ACGTG	502	5	+	(ABA)Abscisic acid responsiveness
PeHVA22F	MYB-like sequence	TAACCA	978	6	+
PeHVA22F	Unnamed__4	CTCC	203	4	-
PeHVA22F	Unnamed__4	CTCC	212	4	+
PeHVA22F	Unnamed__4	CTCC	252	4	-
PeHVA22F	Unnamed__4	CTCC	276	4	+
PeHVA22F	Unnamed__4	CTCC	585	4	-
PeHVA22F	Unnamed__4	CTCC	667	4	+
PeHVA22F	Unnamed__4	CTCC	688	4	+
PeHVA22F	Unnamed__4	CTCC	894	4	+
PeHVA22F	Unnamed__4	CTCC	1036	4	-
PeHVA22F	Unnamed__4	CTCC	1069	4	+
PeHVA22F	Unnamed__4	CTCC	1250	4	-
PeHVA22F	Unnamed__4	CTCC	1660	4	-
PeHVA22F	Unnamed__4	CTCC	1670	4	-
PeHVA22F	Unnamed__4	CTCC	1755	4	+
PeHVA22F	Unnamed__4	CTCC	1797	4	-
PeHVA22F	Unnamed__4	CTCC	1964	4	-
PeHVA22F	Unnamed__4	CTCC	1969	4	-
PeHVA22F	O2-site	GATGACATGG	620	9	+	cis-acting regulatory element involved in zein metabolism regulation
PeHVA22F	AT~TATA-box	TATATA	1693	6	-
PeHVA22F	AT~TATA-box	TATATA	1695	6	-
PeHVA22F	circadian	CAAAGATATC	288	9	-	Circadian control
PeHVA22F	Box 4	ATTAAT	973	6	+	part of a conserved DNA module involved in light responsiveness
PeHVA22F	Box 4	ATTAAT	1349	6	-	part of a conserved DNA module involved in light responsiveness
PeHVA22F	W box	TTGACC	144	6	-
PeHVA22F	W box	TTGACC	1140	6	-
PeHVA22F	G-box	TACGTG	501	6	+	Light responsive element
PeHVA22F	WRE3	CCACCT	1194	6	-
PeHVA22F	MYB	TAACCA	978	6	+
PeHVA22F	MYB	CAACCA	1205	6	-
PeHVA22F	MYB	CAACCA	1376	6	-
PeHVA22F	MYB	CAACCA	1821	6	+
