# Supplementary material for: PeHVA22 gene family in passion fruit (Passiflora edulis): initial characterization and expression profiling diversity
Source: Front Plant Sci. 2024 Jan 19;14:1279001. doi: 10.3389/fpls.2023.1279001 (PMC10835403; doi:10.3389/fpls.2023.1279001)
Supplement: Supplementary file 3 [file Table_3.xlsx]

## Sheet: Sheet1
Supplementary Table 3. Statistics on the quantitative relationship between cis-regulatory elements and PeHVA22s
Gene Name	Function Description
	Hormone responsiveness					Growth and development				Stress responsiveness
	(ABA)Abscisic acid responsiveness	(GA)Gibberellin responsiveness	(IAA)Auxin responsiveness	MeJA-responsiveness	(SA)Salicylic acid responsiveness	Light responsive element	Circadian control	Meristem expression	Anaerobic induction	Low-temperature responsiveness	Defense and stress responsiveness	(MYB)Drought-inducibility	wound-responsive element
PeHVA22A	94	2	2	0	0	23	1	2	5	3	0	1	0
PeHVA22B	0	1	1	2	1	5	0	0	3	1	1	0	0
PeHVA22C	12	0	1	8	0	16	0	0	2	2	1	1	0
PeHVA22D	2	3	2	4	2	7	1	2	2	4	0	1	0
PeHVA22E	2	2	1	4	0	9	0	1	3	1	1	1	0
PeHVA22F	2	0	0	4	0	7	1	0	4	0	0	0	1
