# Supplementary material for: PeHVA22 gene family in passion fruit (Passiflora edulis): initial characterization and expression profiling diversity
Source: Front Plant Sci. 2024 Jan 19;14:1279001. doi: 10.3389/fpls.2023.1279001 (PMC10835403; doi:10.3389/fpls.2023.1279001)
Supplement: Supplementary file 4 [file Table_4.xlsx]

## Sheet: Sheet1
Supplementary Table 4. The putative transcription factor regulatory network of the PeHVA22 genes
#pattern name	Family	sequence name	start	stop	strand	score	p-value	q-value	matched sequence			statistic
AT1G47870	E2F/DP	PeHVA22B	562	576	+	21.8723	3.35e-08	0.000225	AAGTGGGCGCCAAAG				TF number	TF classes
AT1G20640	Nin-like	PeHVA22A	239	253	-	18.3382	5.66e-08	0.000344	GCGGCAGCACCAGCC			PeHVA22A	32	7
AT4G17490	ERF	PeHVA22D	538	558	+	20.6094	7.28e-08	0.000342	CCTGAGGAGCCGCCGTCTCCC			PeHVA22B	29	11
AT3G23240	ERF	PeHVA22D	538	565	+	20.625	8.83e-08	0.00042	CCTGAGGAGCCGCCGTCTCCCACTTCTA			PeHVA22C	6	5
AT2G40340	ERF	PeHVA22B	510	530	-	19.8529	9.61e-08	0.000558	GGAGGAGGTACTGGTGGCGCG			PeHVA22D	132	8
AT5G25390	ERF	PeHVA22B	510	530	+	18.3478	1.23e-07	0.000682	CGCGCCACCAGTACCTCCTCC			PeHVA22E	6	5
AT5G13910	ERF	PeHVA22D	543	563	+	19.1406	1.83e-07	0.000981	GGAGCCGCCGTCTCCCACTTC			PeHVA22F	6	2
AT4G16750	ERF	PeHVA22A	79	93	-	18.6719	2.03e-07	0.00111	AGCCATCACCGACGC
AT1G72360	ERF	PeHVA22D	538	558	+	18.9688	2.21e-07	0.00124	CCTGAGGAGCCGCCGTCTCCC
AT2G44840	ERF	PeHVA22D	542	556	+	19.4219	2.22e-07	0.00116	AGGAGCCGCCGTCTC
AT2G40220	ERF	PeHVA22D	635	644	+	17.593	2.8e-07	0.00121	CGGCGCCTCC
AT5G61600	ERF	PeHVA22D	536	554	+	18.375	3.01e-07	0.00167	AGCCTGAGGAGCCGCCGTC
AT1G20640	Nin-like	PeHVA22D	595	609	+	17.1912	3.02e-07	0.000732	GTAGCAGCAGCTGAG
AT5G47220	ERF	PeHVA22D	535	555	+	18.3438	3.09e-07	0.00181	GAGCCTGAGGAGCCGCCGTCT
AT5G22220	E2F/DP	PeHVA22B	509	518	+	15.2234	3.31e-07	0.00158	GCGCGCCACC
AT1G20640	Nin-like	PeHVA22C	239	253	-	17.0588	3.61e-07	0.000732	GTGGCAGCACCAGCC
AT4G18450	ERF	PeHVA22D	537	553	-	17.9062	3.93e-07	0.00215	ACGGCGGCTCCTCAGGC
AT2G36010	E2F/DP	PeHVA22B	563	576	+	18.1094	4.45e-07	0.00214	AGTGGGCGCCAAAG
AT1G53910	ERF	PeHVA22D	541	561	-	17.9531	4.52e-07	0.00256	AGTGGGAGACGGCGGCTCCTC
AT5G51190	ERF	PeHVA22D	542	556	-	18.0156	4.62e-07	0.0026	GAGACGGCGGCTCCT
AT1G46768	ERF	PeHVA22A	79	91	+	17.9375	5.46e-07	0.00297	GCGTCGGTGATGG
AT3G28910	MYB	PeHVA22D	503	517	+	17	5.87e-07	0.00391	CTCCCAACCGTCAAC
AT1G03800	ERF	PeHVA22D	537	557	+	17.2344	6.43e-07	0.00374	GCCTGAGGAGCCGCCGTCTCC
AT4G27950	ERF	PeHVA22D	544	564	+	16.3971	6.48e-07	0.00368	GAGCCGCCGTCTCCCACTTCT
AT5G61600	ERF	PeHVA22D	539	557	+	16.9062	7.15e-07	0.00198	CTGAGGAGCCGCCGTCTCC
AT5G44210	ERF	PeHVA22D	544	564	-	16.4844	7.53e-07	0.00449	AGAAGTGGGAGACGGCGGCTC
AT5G64750	ERF	PeHVA22D	545	563	-	17.1562	7.61e-07	0.00262	GAAGTGGGAGACGGCGGCT
AT1G18960	MYB_related	PeHVA22D	428	449	+	16.5342	7.92e-07	0.00492	CTGCACAATCAACACCAAGGCC
AT2G44940	ERF	PeHVA22A	77	91	+	17.5	8.08e-07	0.00451	ATGCGTCGGTGATGG
AT5G18450	ERF	PeHVA22D	546	560	-	17.2031	8.29e-07	0.00505	GTGGGAGACGGCGGC
AT5G07310	ERF	PeHVA22D	544	558	+	16.5469	9.79e-07	0.0058	GAGCCGCCGTCTCCC
AT2G35700	ERF	PeHVA22A	80	94	+	17.1875	9.97e-07	0.00564	CGTCGGTGATGGCTA
AT5G64750	ERF	PeHVA22D	542	560	-	16.6719	1.03e-06	0.00262	GTGGGAGACGGCGGCTCCT
AT4G28140	ERF	PeHVA22D	535	554	-	16.8594	1.09e-06	0.00509	GACGGCGGCTCCTCAGGCTC
AT5G58080	ARR-B	PeHVA22A	37	49	-	14.1684	1.11e-06	0.00741	GCCCAGATACGGA
AT5G25190	ERF	PeHVA22D	543	561	-	16.2031	1.22e-06	0.00665	AGTGGGAGACGGCGGCTCC
AT5G63090	LBD	PeHVA22D	738	758	+	15.4375	1.24e-06	0.004	GGCAGCGGCTCCTCCTCCAGC
AT2G31230	ERF	PeHVA22D	539	553	+	16.2031	1.37e-06	0.0084	CTGAGGAGCCGCCGT
AT5G67190	ERF	PeHVA22A	80	94	-	16.6094	1.6e-06	0.00867	TAGCCATCACCGACG
AT1G34370	C2H2	PeHVA22D	337	351	-	15.6875	1.62e-06	0.0101	ACCTGCCCTAGTTCT
AT2G22300	CAMTA	PeHVA22B	672	680	-	14.2553	1.66e-06	0.0101	CCGCGTGCG
AT4G27950	ERF	PeHVA22D	541	561	+	14.5588	1.67e-06	0.00475	GAGGAGCCGCCGTCTCCCACT
AT1G03800	ERF	PeHVA22D	534	554	+	15.5	1.71e-06	0.00499	AGAGCCTGAGGAGCCGCCGTC
AT1G12630	ERF	PeHVA22A	79	99	-	16.4062	1.77e-06	0.00518	TTCTATAGCCATCACCGACGC
AT3G20310	ERF	PeHVA22D	535	555	+	15.5625	1.79e-06	0.00573	GAGCCTGAGGAGCCGCCGTCT
AT1G06850	bZIP	PeHVA22B	207	220	-	16.1875	1.8e-06	0.0111	ATGCCAGCTTTGCT
AT5G47220	ERF	PeHVA22D	538	558	+	15.2344	1.82e-06	0.00533	CCTGAGGAGCCGCCGTCTCCC
AT1G72050	C2H2	PeHVA22D	448	466	+	15.2185	1.89e-06	0.00798	CCTCGCCCTGCTCAGCCAC
AT3G50260	ERF	PeHVA22A	80	94	-	16.2969	1.9e-06	0.0116	TAGCCATCACCGACG
AT5G22220	E2F/DP	PeHVA22B	566	575	+	14.6277	1.92e-06	0.0046	GGGCGCCAAA
AT4G31060	ERF	PeHVA22A	69	88	-	16.3438	1.93e-06	0.01	TCACCGACGCATACAATGGG
AT3G15210	ERF	PeHVA22D	544	558	+	15.5	1.94e-06	0.0112	GAGCCGCCGTCTCCC
AT1G01250	ERF	PeHVA22A	75	89	+	16.6719	1.95e-06	0.0104	GTATGCGTCGGTGAT
AT1G67260	TCP	PeHVA22B	563	592	+	14.2152	2e-06	0.0079	AGTGGGCGCCAAAGTCCCCATCAGGGTACA
AT1G22810	ERF	PeHVA22D	546	560	-	15.8281	2.06e-06	0.0125	GTGGGAGACGGCGGC
AT1G12630	ERF	PeHVA22B	527	547	+	16.2031	2.08e-06	0.00518	CTCCCAGCGTGCTGCCGTCAC
AT2G42430	LBD	PeHVA22D	538	552	+	15.6406	2.09e-06	0.0121	CCTGAGGAGCCGCCG
AT5G67000	ERF	PeHVA22D	544	558	-	15.9315	2.14e-06	0.00879	GGGAGACGGCGGCTC
AT2G31220	bHLH	PeHVA22A	75	88	+	16.3438	2.21e-06	0.0129	GTATGCGTCGGTGA
AT5G63090	LBD	PeHVA22D	534	554	-	14.375	2.21e-06	0.004	GACGGCGGCTCCTCAGGCTCT
AT3G23220	ERF	PeHVA22D	544	558	-	14.9062	2.29e-06	0.0061	GGGAGACGGCGGCTC
AT5G44210	ERF	PeHVA22B	511	531	-	14.4531	2.29e-06	0.00627	GGGAGGAGGTACTGGTGGCGC
AT1G21910	ERF	PeHVA22A	81	100	-	15.8125	2.32e-06	0.0127	TTTCTATAGCCATCACCGAC
AT1G28160	ERF	PeHVA22D	541	555	-	15.1719	2.32e-06	0.0121	AGACGGCGGCTCCTC
AT3G23220	ERF	PeHVA22D	541	555	-	14.875	2.33e-06	0.0061	AGACGGCGGCTCCTC
AT4G17490	ERF	PeHVA22D	629	649	-	13.3906	2.33e-06	0.00374	CTGCCGGAGGCGCCGTTTCAG
AT3G08500	MYB	PeHVA22F	237	247	+	15.3594	2.34e-06	0.015	GTGGTTGGTGT
AT1G77200	ERF	PeHVA22A	75	88	-	16.3906	2.36e-06	0.0139	TCACCGACGCATAC
AT4G17490	ERF	PeHVA22D	541	561	+	13.3281	2.39e-06	0.00374	GAGGAGCCGCCGTCTCCCACT
AT1G28370	ERF	PeHVA22D	541	555	+	15.125	2.47e-06	0.013	GAGGAGCCGCCGTCT
AT1G06160	ERF	PeHVA22D	545	552	+	16.6809	2.49e-06	0.0119	AGCCGCCG
AT3G20310	ERF	PeHVA22D	448	468	+	14.9844	2.53e-06	0.00573	CCTCGCCCTGCTCAGCCACAG
AT1G44830	ERF	PeHVA22A	80	94	-	15.25	2.59e-06	0.0152	TAGCCATCACCGACG
AT1G72050	C2H2	PeHVA22D	487	505	+	14.6891	2.59e-06	0.00798	CGCCAACCTCCCCCTGCTC
AT2G33710	ERF	PeHVA22D	541	555	+	14.875	2.64e-06	0.00959	GAGGAGCCGCCGTCT
AT5G63090	LBD	PeHVA22D	537	557	+	13.875	2.89e-06	0.004	GCCTGAGGAGCCGCCGTCTCC
AT3G60530	GATA	PeHVA22C	198	212	-	15.2969	2.89e-06	0.0198	TACCAGATCGGAATC
AT3G20310	ERF	PeHVA22D	632	652	-	14.75	2.9e-06	0.00573	TGGCTGCCGGAGGCGCCGTTT
AT1G53170	ERF	PeHVA22D	540	554	+	14.9688	2.91e-06	0.0103	TGAGGAGCCGCCGTC
AT5G67000	ERF	PeHVA22D	457	471	-	15.5068	3e-06	0.00879	CTGCTGTGGCTGAGC
AT5G63090	LBD	PeHVA22D	534	554	+	13.7812	3.03e-06	0.004	AGAGCCTGAGGAGCCGCCGTC
AT5G61600	ERF	PeHVA22D	633	651	-	14.1562	3.05e-06	0.00565	GGCTGCCGGAGGCGCCGTT
AT1G50640	ERF	PeHVA22D	541	555	-	14.7188	3.06e-06	0.0158	AGACGGCGGCTCCTC
AT5G44210	ERF	PeHVA22D	541	561	-	13.8438	3.16e-06	0.00627	AGTGGGAGACGGCGGCTCCTC
AT4G18450	ERF	PeHVA22D	540	556	-	13.6719	3.17e-06	0.00867	GAGACGGCGGCTCCTCA
AT4G32800	ERF	PeHVA22A	75	90	-	15.7031	3.17e-06	0.0189	CATCACCGACGCATAC
AT1G71450	ERF	PeHVA22D	740	759	+	14.5625	3.24e-06	0.0078	CAGCGGCTCCTCCTCCAGCA
AT5G18560	ERF	PeHVA22D	632	646	-	14.7188	3.25e-06	0.0126	CCGGAGGCGCCGTTT
AT5G43410	ERF	PeHVA22D	544	553	+	14.797	3.3e-06	0.014	GAGCCGCCGT
AT5G25810	ERF	PeHVA22A	76	90	-	15.7188	3.4e-06	0.0189	CATCACCGACGCATA
AT1G65620	LBD	PeHVA22D	626	646	-	14.1094	3.41e-06	0.00727	CCGGAGGCGCCGTTTCAGGCA
AT5G51910	TCP	PeHVA22B	564	573	-	14.9043	3.43e-06	0.0172	TGGCGCCCAC
AT5G47220	ERF	PeHVA22D	448	468	+	13.9844	3.45e-06	0.00673	CCTCGCCCTGCTCAGCCACAG
AT1G71450	ERF	PeHVA22D	590	609	-	14.4531	3.46e-06	0.0078	CTCAGCTGCTGCTACCTCCA
AT1G52890	NAC	PeHVA22D	816	827	+	14.9658	3.46e-06	0.0203	TACACGCAACAG
AT3G58630	Trihelix	PeHVA22D	637	651	+	15.3906	3.48e-06	0.0155	GCGCCTCCGGCAGCC
AT1G36060	ERF	PeHVA22A	78	91	+	15.6094	3.5e-06	0.0179	TGCGTCGGTGATGG
AT1G53170	ERF	PeHVA22D	633	647	-	14.5625	3.62e-06	0.0103	GCCGGAGGCGCCGTT
AT1G65620	LBD	PeHVA22D	532	552	+	13.9688	3.67e-06	0.00727	CCAGAGCCTGAGGAGCCGCCG
AT1G68550	ERF	PeHVA22D	541	555	+	14.2188	3.75e-06	0.0139	GAGGAGCCGCCGTCT
AT5G13910	ERF	PeHVA22B	510	530	+	13.8438	3.76e-06	0.00791	CGCGCCACCAGTACCTCCTCC
AT3G16280	ERF	PeHVA22A	77	90	+	15.3594	3.76e-06	0.0217	ATGCGTCGGTGATG
AT5G05550	Trihelix	PeHVA22B	733	747	+	15.3594	3.83e-06	0.0205	AGACACCGGCGATCA
AT4G34410	ERF	PeHVA22D	545	559	-	15.1406	3.86e-06	0.0216	TGGGAGACGGCGGCT
AT1G72360	ERF	PeHVA22D	541	561	+	13.4062	3.92e-06	0.011	GAGGAGCCGCCGTCTCCCACT
AT1G16490	MYB	PeHVA22F	236	250	+	15.2031	3.93e-06	0.0269	TGTGGTTGGTGTTGC
AT1G53910	ERF	PeHVA22D	544	564	-	13.9844	3.93e-06	0.0111	AGAAGTGGGAGACGGCGGCTC
AT2G33710	ERF	PeHVA22D	632	646	-	14.0938	3.93e-06	0.00959	CCGGAGGCGCCGTTT
AT1G65620	LBD	PeHVA22D	536	556	-	13.7188	4.2e-06	0.00727	GAGACGGCGGCTCCTCAGGCT
AT2G45420	LBD	PeHVA22D	538	556	-	14.7344	4.24e-06	0.0238	GAGACGGCGGCTCCTCAGG
AT1G77640	ERF	PeHVA22A	69	89	+	14.8438	4.25e-06	0.0221	CCCATTGTATGCGTCGGTGAT
AT5G18560	ERF	PeHVA22D	541	555	+	14.1719	4.26e-06	0.0126	GAGGAGCCGCCGTCT
AT2G40620	bZIP	PeHVA22B	209	219	+	15.2969	4.31e-06	0.0268	CAAAGCTGGCA
AT2G40340	ERF	PeHVA22D	646	666	-	13.1765	4.37e-06	0.0127	GGCGTTTGAAGTTGTGGCTGC
AT4G28140	ERF	PeHVA22D	532	551	-	14.7188	4.38e-06	0.00867	GGCGGCTCCTCAGGCTCTGG
AT5G13910	ERF	PeHVA22D	624	644	-	13.5156	4.43e-06	0.00791	GGAGGCGCCGTTTCAGGCACT
AT5G63090	LBD	PeHVA22B	510	530	+	13.0312	4.48e-06	0.00451	CGCGCCACCAGTACCTCCTCC
AT1G43160	ERF	PeHVA22D	541	555	-	13.9375	4.49e-06	0.0222	AGACGGCGGCTCCTC
AT5G39820	NAC	PeHVA22A	36	53	+	15.1562	4.5e-06	0.0225	TTCCGTATCTGGGCCGGT
AT1G22810	ERF	PeHVA22A	75	89	+	14.4688	4.53e-06	0.0138	GTATGCGTCGGTGAT
AT5G25390	ERF	PeHVA22D	735	755	+	11.0145	4.54e-06	0.00722	AGAGGCAGCGGCTCCTCCTCC
AT5G44210	ERF	PeHVA22D	634	654	-	13.1094	4.59e-06	0.00685	TGTGGCTGCCGGAGGCGCCGT
AT5G25390	ERF	PeHVA22D	738	758	+	10.9855	4.6e-06	0.00722	GGCAGCGGCTCCTCCTCCAGC
AT5G47230	ERF	PeHVA22D	541	555	+	13.6094	4.6e-06	0.0101	GAGGAGCCGCCGTCT
AT3G20310	ERF	PeHVA22D	532	552	+	13.9219	4.66e-06	0.0069	CCAGAGCCTGAGGAGCCGCCG
AT4G01680	MYB	PeHVA22F	236	249	-	15.0156	4.7e-06	0.0297	CAACACCAACCACA
AT1G15720	MYB_related	PeHVA22D	341	348	+	15.5532	4.87e-06	0.028	CTAGGGCA
AT5G64220	CAMTA	PeHVA22B	675	683	-	13.0962	4.95e-06	0.0257	ACACCGCGT
AT5G19790	ERF	PeHVA22D	634	648	+	14.75	5.04e-06	0.0139	ACGGCGCCTCCGGCA
AT1G53160	SBP	PeHVA22F	209	218	-	13.4894	5.06e-06	0.0309	ATGTACGGCC
AT3G11020	ERF	PeHVA22A	74	94	+	14.9531	5.11e-06	0.0284	TGTATGCGTCGGTGATGGCTA
AT5G63090	LBD	PeHVA22D	630	650	-	12.7656	5.13e-06	0.00451	GCTGCCGGAGGCGCCGTTTCA
AT1G68550	ERF	PeHVA22D	632	646	-	13.5312	5.29e-06	0.0139	CCGGAGGCGCCGTTT
AT1G34370	C2H2	PeHVA22D	492	506	+	14.2812	5.33e-06	0.0167	ACCTCCCCCTGCTCC
AT5G19790	ERF	PeHVA22D	541	555	+	14.6562	5.34e-06	0.0139	GAGGAGCCGCCGTCT
AT1G70000	MYB_related	PeHVA22D	49	58	-	13.6277	5.35e-06	0.0369	CTGGATAAGC
AT3G28910	MYB	PeHVA22D	486	500	+	14.4531	5.4e-06	0.018	TCGCCAACCTCCCCC
AT4G28140	ERF	PeHVA22D	495	514	-	14.3125	5.56e-06	0.00867	GACGGTTGGGAGCAGGGGGA
AT5G51190	ERF	PeHVA22D	545	559	-	12.8438	5.58e-06	0.0157	TGGGAGACGGCGGCT
AT3G60490	ERF	PeHVA22A	75	88	+	14.8281	5.6e-06	0.0331	GTATGCGTCGGTGA
AT1G28160	ERF	PeHVA22D	632	646	+	13.3281	5.71e-06	0.0149	AAACGGCGCCTCCGG
AT5G25390	ERF	PeHVA22D	646	666	+	10.4928	5.72e-06	0.00722	GCAGCCACAACTTCAAACGCC
AT3G45610	Dof	PeHVA22C	4	22	+	14.0469	5.75e-06	0.0392	GGTCCTTTTTGGGTTTTCC
AT2G04038	bZIP	PeHVA22E	276	289	-	12.6094	5.75e-06	0.0386	GCCACATCAGAAAT
AT1G28370	ERF	PeHVA22D	632	646	-	13.4688	5.82e-06	0.0154	CCGGAGGCGCCGTTT
AT3G58630	Trihelix	PeHVA22B	732	746	+	14.5312	5.93e-06	0.0155	GAGACACCGGCGATC
AT3G23240	ERF	PeHVA22D	724	751	-	11.6875	5.94e-06	0.0141	GAGGAGCCGCTGCCTCTATCTGCATTGC
AT4G36900	ERF	PeHVA22D	636	645	+	14.2906	5.97e-06	0.0108	GGCGCCTCCG
AT5G47230	ERF	PeHVA22D	538	552	+	13.0938	6e-06	0.0101	CCTGAGGAGCCGCCG
AT1G50640	ERF	PeHVA22D	632	646	+	13.3594	6.17e-06	0.0158	AAACGGCGCCTCCGG
AT5G47230	ERF	PeHVA22D	635	649	-	13.0312	6.19e-06	0.0101	CTGCCGGAGGCGCCG
AT1G71450	ERF	PeHVA22B	512	531	+	13.4688	6.22e-06	0.0078	CGCCACCAGTACCTCCTCCC
AT1G71450	ERF	PeHVA22A	80	99	-	13.4531	6.28e-06	0.0078	TTCTATAGCCATCACCGACG
AT1G72360	ERF	PeHVA22D	631	651	+	12.3125	6.3e-06	0.0118	GAAACGGCGCCTCCGGCAGCC
AT1G72050	C2H2	PeHVA22D	493	511	+	13.1513	6.31e-06	0.0129	CCTCCCCCTGCTCCCAACC
AT5G13910	ERF	PeHVA22D	633	653	+	12.7656	6.38e-06	0.00855	AACGGCGCCTCCGGCAGCCAC
AT3G23220	ERF	PeHVA22D	634	648	-	12.7344	6.4e-06	0.0112	TGCCGGAGGCGCCGT
AT5G25190	ERF	PeHVA22B	510	528	-	13.1562	6.41e-06	0.0175	AGGAGGTACTGGTGGCGCG
AT5G07310	ERF	PeHVA22D	547	561	+	13.3281	6.46e-06	0.0192	CCGCCGTCTCCCACT
AT5G64750	ERF	PeHVA22D	627	645	+	13.375	6.47e-06	0.011	GCCTGAAACGGCGCCTCCG
AT3G58780	MIKC_MADS	PeHVA22B	427	444	-	14.1646	6.63e-06	0.0433	TTTCCCAGATTGGGCCAC
AT2G45410	LBD	PeHVA22B	398	412	-	14.2188	6.65e-06	0.0397	CCTGGAAAAACGCAG
AT4G16150	CAMTA	PeHVA22B	674	691	-	14.25	6.74e-06	0.0411	AGGTATCCACACCGCGTG
AT1G71450	ERF	PeHVA22D	629	648	+	13.3281	6.75e-06	0.0078	CTGAAACGGCGCCTCCGGCA
AT2G42430	LBD	PeHVA22B	398	412	-	14.0781	6.8e-06	0.0197	CCTGGAAAAACGCAG
AT5G25390	ERF	PeHVA22D	537	557	+	10.1014	6.8e-06	0.00722	GCCTGAGGAGCCGCCGTCTCC
AT2G31230	ERF	PeHVA22D	542	556	+	12.9688	6.81e-06	0.0208	AGGAGCCGCCGTCTC
AT4G36900	ERF	PeHVA22D	546	555	+	14.0427	6.92e-06	0.0108	GCCGCCGTCT
AT5G47220	ERF	PeHVA22D	628	648	+	12.4531	7.15e-06	0.0105	CCTGAAACGGCGCCTCCGGCA
AT5G47230	ERF	PeHVA22D	634	648	+	12.7344	7.19e-06	0.0101	ACGGCGCCTCCGGCA
AT2G06200	GRF	PeHVA22A	157	170	+	14.4531	7.26e-06	0.0494	CTAACTCTGTCAGA
AT1G24260	MIKC_MADS	PeHVA22C	4	16	-	13.8529	7.31e-06	0.0503	CCCAAAAAGGACC
AT4G06746	ERF	PeHVA22A	78	96	-	14.0781	7.4e-06	0.0401	TATAGCCATCACCGACGCA
AT4G17490	ERF	PeHVA22B	505	525	+	10.1406	7.41e-06	0.0087	CCAAGCGCGCCACCAGTACCT
AT3G16770	ERF	PeHVA22D	544	551	+	14.5	7.46e-06	0.0352	GAGCCGCC
AT5G05090	G2-like	PeHVA22A	37	47	-	12.9787	7.59e-06	0.0524	CCAGATACGGA
AT5G25390	ERF	PeHVA22D	534	554	+	9.78261	7.82e-06	0.00722	AGAGCCTGAGGAGCCGCCGTC
AT3G23250	MYB	PeHVA22D	695	715	+	13.9688	7.9e-06	0.029	CCAGCAAATCGTCACCAACTG
AT4G36900	ERF	PeHVA22D	543	552	+	13.7863	7.91e-06	0.0108	GGAGCCGCCG
AT5G22990	C2H2	PeHVA22B	173	187	+	14.125	7.94e-06	0.0519	ACGTATTCGTTTCCT
AT5G13910	ERF	PeHVA22D	636	656	+	12.2969	7.98e-06	0.00855	GGCGCCTCCGGCAGCCACAAC
AT1G21910	ERF	PeHVA22D	535	554	+	13.3906	8.18e-06	0.0223	GAGCCTGAGGAGCCGCCGTC
AT5G38800	bZIP	PeHVA22E	278	289	-	10.2674	8.21e-06	0.0526	GCCACATCAGAA
AT5G47230	ERF	PeHVA22D	632	646	-	12.4062	8.47e-06	0.0101	CCGGAGGCGCCGTTT
AT1G50640	ERF	PeHVA22D	538	552	-	12.7031	8.51e-06	0.0158	CGGCGGCTCCTCAGG
AT3G06740	GATA	PeHVA22E	453	471	-	11.2609	8.59e-06	0.0583	CATAATCTTCAACACCATT
AT4G28140	ERF	PeHVA22A	81	100	+	13.5312	8.63e-06	0.0101	GTCGGTGATGGCTATAGAAA
AT2G02820	MYB	PeHVA22B	504	518	+	14.2812	8.65e-06	0.0435	ACCAAGCGCGCCACC
AT2G33710	ERF	PeHVA22D	538	552	+	12.4375	8.68e-06	0.0141	CCTGAGGAGCCGCCG
AT3G15210	ERF	PeHVA22D	541	555	+	12.0938	8.69e-06	0.0252	GAGGAGCCGCCGTCT
AT3G23250	MYB	PeHVA22E	412	432	+	13.8125	8.9e-06	0.029	CTCATCAGCTCTCACCAAGCA
AT1G43160	ERF	PeHVA22D	632	646	+	12.5469	8.92e-06	0.0222	AAACGGCGCCTCCGG
AT3G12910	NAC	PeHVA22A	36	52	+	13.4177	8.97e-06	0.0459	TTCCGTATCTGGGCCGG
AT2G40220	ERF	PeHVA22D	543	552	-	14.1047	8.99e-06	0.0133	CGGCGGCTCC
AT2G40220	ERF	PeHVA22D	735	744	-	14.0814	9.22e-06	0.0133	CGCTGCCTCT
AT5G52020	ERF	PeHVA22A	77	91	+	14.4062	9.22e-06	0.0536	ATGCGTCGGTGATGG
AT2G23340	ERF	PeHVA22A	77	93	+	13.4375	9.23e-06	0.0507	ATGCGTCGGTGATGGCT
AT5G51190	ERF	PeHVA22D	635	649	-	11.5312	9.34e-06	0.0175	CTGCCGGAGGCGCCG
AT1G72360	ERF	PeHVA22D	626	646	-	11.3594	9.34e-06	0.0131	CCGGAGGCGCCGTTTCAGGCA
AT1G79180	MYB	PeHVA22F	235	255	-	13.6406	9.44e-06	0.06	AATAGGCAACACCAACCACAT
AT4G36620	GATA	PeHVA22C	199	209	-	14.1507	9.49e-06	0.0614	CAGATCGGAAT
AT5G25830	GATA	PeHVA22C	198	210	+	14.0469	9.54e-06	0.0653	GATTCCGATCTGG
AT3G61910	NAC	PeHVA22D	815	827	+	13.1346	9.57e-06	0.0561	TTACACGCAACAG
AT1G77080	MIKC_MADS	PeHVA22E	233	247	+	13.9302	9.62e-06	0.066	AGTTTCTATATTGGT
AT3G23240	ERF	PeHVA22D	622	649	-	9.9375	9.71e-06	0.0154	CTGCCGGAGGCGCCGTTTCAGGCACTTC
AT1G75390	bZIP	PeHVA22E	276	290	+	11.3594	9.77e-06	0.0639	ATTTCTGATGTGGCT
AT3G60030	SBP	PeHVA22B	197	204	+	12.234	9.78e-06	0.0282	TGTACGGC
AT3G60030	SBP	PeHVA22F	210	217	-	12.234	9.78e-06	0.0282	TGTACGGC
AT3G23220	ERF	PeHVA22D	632	646	+	11.75	9.83e-06	0.0129	AAACGGCGCCTCCGG
AT1G65620	LBD	PeHVA22D	736	756	+	12.0625	9.88e-06	0.0128	GAGGCAGCGGCTCCTCCTCCA
AT3G20310	ERF	PeHVA22B	526	546	+	12.5312	9.97e-06	0.0118	CCTCCCAGCGTGCTGCCGTCA
