# Supplementary material for: PeHVA22 gene family in passion fruit (Passiflora edulis): initial characterization and expression profiling diversity
Source: Front Plant Sci. 2024 Jan 19;14:1279001. doi: 10.3389/fpls.2023.1279001 (PMC10835403; doi:10.3389/fpls.2023.1279001)
Supplement: Supplementary file 5 [file Table_5.xlsx]

## Sheet: Sheet1
Supplementary Table 5. The expression profiles of HVA22 genes in Passion fruit.
expression profiles in diverse floral tissues using RNA-seq data
id	name	br1	br8	se1	se8	pe1	pe8	ca1	ca8	st1	st8	st9	sg1	sg8	ov2	ov3	ov4	ov5	ov6	ov7	ov8
P_edulia010000431.g	PeHVA22A	5.84173	5.26747	4.65184	4.44293	4.68899	0.657819	13.6248	0.550429	6.80175	0.673419	1.98227	8.92868	0.533784	13.7061	5.87623	6.23462	9.77586	7.58447	6.02087	5.41053
P_edulia010001434.g	PeHVA22B	1.87354	1.61364	2.56528	1.22187	5.37304	2.43736	11.7232	3.28595	12.4684	1.71332	2.85531	14.111	1.91838	7.66367	0.985786	1.00304	0.850718	1.1474	1.56522	1.04117
P_edulia010002149.g	PeHVA22C	147.193	1021.1	88.8361	362.762	153.3	1056.67	60.0803	236.457	21.4335	850.944	1318.88	131.569	457.803	21.3561	20.0688	14.22	64.4557	40.3884	64.7533	253.727
P_edulia010004731.g	PeHVA22D	79.0922	32.5804	56.5064	35.4346	71.8272	26.8315	102.89	11.1615	43.6869	5.68251	7.07371	84.238	24.0366	108.582	95.5836	112.44	100.361	123.566	108.962	83.4432
P_edulia040010224.g	PeHVA22E	53.0007	65.9731	44.7886	47.0849	38.7206	64.0679	72.5191	91.7024	47.388	32.1603	40.0106	49.2435	62.1627	66.8031	48.0844	53.2103	54.5632	54.8834	46.5521	46.8014
P_edulia060015668.g	PeHVA22F	6.22125	7.36236	3.73779	1.91843	7.84331	12.1232	22.3881	26.2444	6.61243	126.702	167.012	3.78658	227.633	1.63072	2.66217	3.6023	12.2394	6.02669	3.57288	13.8786
