# Supplementary material for: PeHVA22 gene family in passion fruit (Passiflora edulis): initial characterization and expression profiling diversity
Source: Front Plant Sci. 2024 Jan 19;14:1279001. doi: 10.3389/fpls.2023.1279001 (PMC10835403; doi:10.3389/fpls.2023.1279001)
Supplement: Supplementary file 6 [file Table_6.xlsx]

## Sheet: Sheet1
Supplementary Table 6. Primers were used in qRT-PCR analysis.
PeHVA22A-qPCR-F	CAGAAATGGTACTCCAGTCAGTC
PeHVA22A-qPCR-R	CTCTCTCGCAAACCTCTCATAAA
PeHVA22B-qPCR-F	CCAGTTCCAACTCTCAGGTAAA
PeHVA22B-qPCR-R	GCGCCCACTTGTTGTTATTG
PeHVA22C-qPCR-F	GAGCATGTGAGGAAGCATACA
PeHVA22C-qPCR-R	TCTCTCCTTTGTTGTGGGTTAG
PeHVA22D-qPCR-F	TGCAGAAGCAATGCAGATAGA
PeHVA22D-qPCR-R	CGGATGGATTGCTCCATAACT
PeHVA22E-qPCR-F	CCCACTTGCTGGTTCTAACA
PeHVA22E-qPCR-R	TTGTTGCTCGCTTTCATCTTTC
PeHVA22F-qPCR-F	TACTGGTTTGGCTCCCATTC
PeHVA22F-qPCR-R	CCGCCGATCTTCACATACTT
EF1A-qPCR-F	TCCCTGACAAAGCAGAAGATG
EF1A-qPCR-R	GATGTAGCAGCCTACCTGAAAG

## Sheet: Sheet2
Query acc.ver	Subject acc.ver	% Identity	Alignment length	Mismatches	Gap opens	Q. start	Q. end	S. start	S. end	Evalue	Bit score
PeHVA22A-qPCR-F	P_edulia010000431.g	100	23	0	0	1	23	189	167	3.2e-06	46.1	PeHVA22A
PeHVA22A-qPCR-F	P_edulia060013881.g	94.444	18	1	0	6	23	736	753	0.75	28.2
PeHVA22A-qPCR-F	P_edulia060013470.g	100	14	0	0	8	21	2324	2337	0.75	28.2
PeHVA22A-qPCR-F	P_edulia060012989.g	94.444	18	1	0	6	23	736	753	0.75	28.2
PeHVA22A-qPCR-F	P_edulia040010675.g	100	14	0	0	10	23	1605	1618	0.75	28.2
PeHVA22A-qPCR-F	P_edulia040010675.g	100	9	0	0	7	15	591	599	723	18.3
PeHVA22A-qPCR-F	P_edulia040010675.g	100	9	0	0	3	11	735	727	723	18.3
PeHVA22A-qPCR-F	P_edulia010002086.g	100	14	0	0	7	20	1409	1422	0.75	28.2
PeHVA22A-qPCR-F	P_edulia080019624.g	100	13	0	0	9	21	607	619	3	26.3
PeHVA22A-qPCR-F	P_edulia080019360.g	94.118	17	1	0	3	19	761	745	3	26.3
PeHVA22A-qPCR-R	P_edulia010000431.g	100	23	0	0	1	23	275	297	3.2e-06	46.1	PeHVA22A
PeHVA22A-qPCR-R	P_edulia020006521.g	100	15	0	0	8	22	652	666	0.19	30.2
PeHVA22A-qPCR-R	P_edulia060016282.g	100	14	0	0	2	15	3699	3712	0.75	28.2
PeHVA22A-qPCR-R	P_edulia020005987.g	100	14	0	0	7	20	674	687	0.75	28.2
PeHVA22A-qPCR-R	P_edulia010003275.g	100	14	0	0	7	20	1333	1320	0.75	28.2
PeHVA22A-qPCR-R	P_edulia050011529.g	100	13	0	0	2	14	327	339	3	26.3
PeHVA22A-qPCR-R	P_edulia040010442.g	100	13	0	0	2	14	240	252	3	26.3
PeHVA22A-qPCR-R	P_edulia010002766.g	100	13	0	0	5	17	1191	1203	3	26.3
PeHVA22A-qPCR-R	P_edulia010000754.g	100	13	0	0	9	21	487	499	3	26.3
PeHVA22A-qPCR-R	P_edulia090021947.g	100	12	0	0	12	23	590	601	12	24.3
PeHVA22B-qPCR-F	P_edulia010001434.g	100	22	0	0	1	22	467	446	1.12e-05	44.1	PeHVA22B
PeHVA22B-qPCR-F	P_edulia010004745.g	100	14	0	0	9	22	260	273	0.67	28.2
PeHVA22B-qPCR-F	P_edulia010004745.g	100	10	0	0	9	18	512	503	163	20.3
PeHVA22B-qPCR-F	P_edulia090022017.g	100	13	0	0	10	22	850	862	2.6	26.3
PeHVA22B-qPCR-F	P_edulia070016899.g	100	13	0	0	1	13	272	284	2.6	26.3
PeHVA22B-qPCR-F	P_edulia060013297.g	100	13	0	0	2	14	30	42	2.6	26.3
PeHVA22B-qPCR-F	P_edulia060013271.g	100	13	0	0	2	14	1029	1041	2.6	26.3
PeHVA22B-qPCR-F	P_edulia030007899.g	100	13	0	0	2	14	1048	1036	2.6	26.3
PeHVA22B-qPCR-F	P_edulia020006089.g	100	13	0	0	10	22	1382	1370	2.6	26.3
PeHVA22B-qPCR-F	P_edulia010004003.g	100	13	0	0	6	18	360	348	2.6	26.3
PeHVA22B-qPCR-R	P_edulia010001434.g	100	20	0	0	1	20	552	571	0.000132	40.1	PeHVA22B
PeHVA22B-qPCR-R	P_edulia010001434.g	92.308	13	1	0	1	13	42	30	482	18.3
PeHVA22B-qPCR-R	P_edulia070017946.g	100	14	0	0	1	14	1380	1393	0.5	28.2
PeHVA22B-qPCR-R	P_edulia040009843.g	100	14	0	0	1	14	540	553	0.5	28.2
PeHVA22B-qPCR-R	P_edulia090021090.g	100	13	0	0	2	14	39	27	2	26.3
PeHVA22B-qPCR-R	P_edulia080020134.g	100	13	0	0	5	17	1036	1048	2	26.3
PeHVA22B-qPCR-R	P_edulia020006144.g	100	13	0	0	3	15	1285	1273	2	26.3
PeHVA22B-qPCR-R	P_edulia080019960.g	100	12	0	0	7	18	864	875	7.8	24.3
PeHVA22B-qPCR-R	P_edulia080019100.g	100	12	0	0	1	12	132	143	7.8	24.3
PeHVA22B-qPCR-R	P_edulia080019100.g	100	9	0	0	10	18	835	827	482	18.3
PeHVA22C-qPCR-F	P_edulia010002149.g	100	21	0	0	1	21	315	295	3.88e-05	42.1	PeHVA22C
PeHVA22C-qPCR-F	P_edulia010002149.g	92.857	14	1	0	4	17	300	287	142	20.3
PeHVA22C-qPCR-F	P_edulia070017076.g	100	14	0	0	5	18	77	64	0.58	28.2
PeHVA22C-qPCR-F	P_edulia070017069.g	100	14	0	0	5	18	365	352	0.58	28.2
PeHVA22C-qPCR-F	P_edulia070017068.g	100	14	0	0	5	18	365	352	0.58	28.2
PeHVA22C-qPCR-F	P_edulia070017051.g	100	14	0	0	5	18	212	199	0.58	28.2
PeHVA22C-qPCR-F	P_edulia070017050.g	100	14	0	0	5	18	365	352	0.58	28.2
PeHVA22C-qPCR-F	P_edulia010001983.g	100	14	0	0	8	21	393	380	0.58	28.2
PeHVA22C-qPCR-F	P_edulia010001983.g	100	9	0	0	7	15	379	371	563	18.3
PeHVA22C-qPCR-F	P_edulia010000431.g	100	14	0	0	8	21	308	295	0.58	28.2
PeHVA22C-qPCR-R	P_edulia010002149.g	100	22	0	0	1	22	385	406	1.12e-05	44.1	PeHVA22C
PeHVA22C-qPCR-R	P_edulia010000966.g	100	16	0	0	7	22	2083	2068	0.043	32.2
PeHVA22C-qPCR-R	P_edulia010000966.g	100	9	0	0	12	20	146	154	643	18.3
PeHVA22C-qPCR-R	P_edulia010001310.g	100	14	0	0	8	21	671	684	0.67	28.2
PeHVA22C-qPCR-R	P_edulia090022030.g	100	13	0	0	5	17	1026	1014	2.6	26.3
PeHVA22C-qPCR-R	P_edulia090021648.g	100	13	0	0	10	22	957	945	2.6	26.3
PeHVA22C-qPCR-R	P_edulia080019663.g	100	13	0	0	10	22	691	703	2.6	26.3
PeHVA22C-qPCR-R	P_edulia060016744.g	100	13	0	0	8	20	451	463	2.6	26.3
PeHVA22C-qPCR-R	P_edulia060016212.g	100	13	0	0	2	14	618	630	2.6	26.3
PeHVA22C-qPCR-R	P_edulia060015549.g	100	13	0	0	9	21	863	875	2.6	26.3
PeHVA22D-qPCR-F	P_edulia010004731.g	100	21	0	0	1	21	737	717	3.88e-05	42.1	PeHVA22D
PeHVA22D-qPCR-F	P_edulia020005739.g	100	15	0	0	2	16	2825	2811	0.15	30.2
PeHVA22D-qPCR-F	P_edulia070018732.g	100	14	0	0	5	18	1003	990	0.58	28.2
PeHVA22D-qPCR-F	P_edulia070018732.g	100	9	0	0	6	14	1165	1157	563	18.3
PeHVA22D-qPCR-F	P_edulia070018530.g	100	14	0	0	7	20	2067	2080	0.58	28.2
PeHVA22D-qPCR-F	P_edulia070018530.g	100	10	0	0	10	19	1441	1450	142	20.3
PeHVA22D-qPCR-F	P_edulia070018530.g	100	9	0	0	13	21	1136	1128	563	18.3
PeHVA22D-qPCR-F	P_edulia070017572.g	100	14	0	0	2	15	215	202	0.58	28.2
PeHVA22D-qPCR-F	P_edulia030009268.g	100	14	0	0	8	21	532	545	0.58	28.2
PeHVA22D-qPCR-F	P_edulia020006380.g	100	14	0	0	7	20	1767	1780	0.58	28.2
PeHVA22D-qPCR-R	P_edulia010004731.g	100	21	0	0	1	21	792	812	3.88e-05	42.1	PeHVA22D
PeHVA22D-qPCR-R	P_edulia030009195.g	100	15	0	0	7	21	1712	1698	0.15	30.2
PeHVA22D-qPCR-R	P_edulia030009195.g	100	9	0	0	7	15	1841	1849	563	18.3
PeHVA22D-qPCR-R	P_edulia010001596.g	100	14	0	0	5	18	2471	2484	0.58	28.2
PeHVA22D-qPCR-R	P_edulia010001596.g	100	10	0	0	7	16	2991	2982	142	20.3
PeHVA22D-qPCR-R	P_edulia010001596.g	100	9	0	0	8	16	2110	2102	563	18.3
PeHVA22D-qPCR-R	P_edulia090020754.g	100	13	0	0	4	16	1441	1453	2.3	26.3
PeHVA22D-qPCR-R	P_edulia090020754.g	100	9	0	0	1	9	544	552	563	18.3
PeHVA22D-qPCR-R	P_edulia060014515.g	100	13	0	0	9	21	222	210	2.3	26.3
PeHVA22D-qPCR-R	P_edulia060014071.g	100	13	0	0	2	14	437	449	2.3	26.3
PeHVA22E-qPCR-F	P_edulia040010224.g	100	20	0	0	1	20	76	57	0.000132	40.1	PeHVA22E
PeHVA22E-qPCR-F	P_edulia090021390.g	100	13	0	0	6	18	128	116	2	26.3
PeHVA22E-qPCR-F	P_edulia090021236.g	100	13	0	0	6	18	128	116	2	26.3
PeHVA22E-qPCR-F	P_edulia090021147.g	100	13	0	0	6	18	185	173	2	26.3
PeHVA22E-qPCR-F	P_edulia090020786.g	100	13	0	0	5	17	1167	1155	2	26.3
PeHVA22E-qPCR-F	P_edulia080019719.g	100	13	0	0	8	20	2033	2045	2	26.3
PeHVA22E-qPCR-F	P_edulia070018382.g	100	13	0	0	7	19	1648	1636	2	26.3
PeHVA22E-qPCR-F	P_edulia070018352.g	100	13	0	0	7	19	1648	1636	2	26.3
PeHVA22E-qPCR-F	P_edulia070018352.g	100	9	0	0	7	15	1363	1355	482	18.3
PeHVA22E-qPCR-F	P_edulia070018076.g	100	13	0	0	5	17	1006	994	2	26.3
PeHVA22E-qPCR-R	P_edulia040010224.g	100	22	0	0	1	22	150	171	1.12e-05	44.1	PeHVA22E
PeHVA22E-qPCR-R	P_edulia020006278.g	100	16	0	0	4	19	651	666	0.043	32.2
PeHVA22E-qPCR-R	P_edulia090022097.g	100	13	0	0	3	15	811	823	2.6	26.3
PeHVA22E-qPCR-R	P_edulia090021843.g	100	13	0	0	7	19	1022	1034	2.6	26.3
PeHVA22E-qPCR-R	P_edulia090020786.g	100	13	0	0	8	20	12	24	2.6	26.3
PeHVA22E-qPCR-R	P_edulia070018079.g	100	13	0	0	4	16	582	594	2.6	26.3
PeHVA22E-qPCR-R	P_edulia060013599.g	100	13	0	0	6	18	173	185	2.6	26.3
PeHVA22E-qPCR-R	P_edulia060013467.g	100	13	0	0	10	22	114	126	2.6	26.3
PeHVA22E-qPCR-R	P_edulia060013467.g	100	9	0	0	2	10	1066	1074	643	18.3
PeHVA22E-qPCR-R	P_edulia050012352.g	100	13	0	0	3	15	2453	2441	2.6	26.3
PeHVA22F-qPCR-F	P_edulia060015668.g	100	20	0	0	1	20	207	188	0.000132	40.1	PeHVA22F
PeHVA22F-qPCR-F	P_edulia080019334.g	100	14	0	0	6	19	1847	1834	0.5	28.2
PeHVA22F-qPCR-F	P_edulia080018845.g	100	14	0	0	5	18	334	321	0.5	28.2
PeHVA22F-qPCR-F	P_edulia010002754.g	100	14	0	0	4	17	831	844	0.5	28.2
PeHVA22F-qPCR-F	P_edulia010002738.g	100	14	0	0	4	17	831	844	0.5	28.2
PeHVA22F-qPCR-F	P_edulia010002342.g	100	14	0	0	4	17	249	262	0.5	28.2
PeHVA22F-qPCR-F	P_edulia090021094.g	100	13	0	0	8	20	210	198	2	26.3
PeHVA22F-qPCR-F	P_edulia090021057.g	100	13	0	0	8	20	480	468	2	26.3
PeHVA22F-qPCR-F	P_edulia080020142.g	100	13	0	0	6	18	431	419	2	26.3
PeHVA22F-qPCR-F	P_edulia080019871.g	94.118	17	1	0	1	17	674	658	2	26.3
PeHVA22F-qPCR-R	P_edulia060015668.g	100	20	0	0	1	20	295	314	0.000132	40.1	PeHVA22F
PeHVA22F-qPCR-R	P_edulia020007481.g	100	14	0	0	5	18	855	868	0.5	28.2
PeHVA22F-qPCR-R	P_edulia020007450.g	100	14	0	0	5	18	855	868	0.5	28.2
PeHVA22F-qPCR-R	P_edulia090020766.g	100	13	0	0	2	14	581	593	2	26.3
PeHVA22F-qPCR-R	P_edulia090020766.g	100	10	0	0	1	10	974	983	122	20.3
PeHVA22F-qPCR-R	P_edulia080020128.g	100	13	0	0	3	15	516	504	2	26.3
PeHVA22F-qPCR-R	P_edulia070018396.g	100	13	0	0	1	13	38	26	2	26.3
PeHVA22F-qPCR-R	P_edulia070018396.g	100	9	0	0	3	11	950	942	482	18.3
PeHVA22F-qPCR-R	P_edulia060014251.g	100	13	0	0	1	13	479	491	2	26.3
PeHVA22F-qPCR-R	P_edulia050012917.g	100	13	0	0	1	13	995	1007	2	26.3
